# Supplementary material for: Causal Association Between Immune Cell Traits and Risk of Multiple Malignant and Nonmalignant CNS Diseases: A Mendelian Randomization and Single‐Cell Transcriptomic Analysis
Source: Brain Behav. 2025 Aug 4;15(8):e70632. doi: 10.1002/brb3.70632 (PMC12321959; doi:10.1002/brb3.70632)
Supplement: Supplementary file 9 — Table S1. Summarization of GWAS data sources for 731 ICTs on 13 brain diseases. Table S2. The introduction of 731 ICTs. This is the graph abstract of our manuscript delineating the methods employed in both MR and scRNA‐seq analyses within the present investigationTable S3. MR study results of 731 ICTs on ischemic stroke. Table S4. MR study results of 731 ICTs on multiple sclerosis. Table S5. MR study results of 731 ICTs on Guillain–Barre syndrome. Table S6. MR study results of 731 ICTs on Parkinson's disease. Table S7. MR study results of 731 ICTs on amyotrophic lateral sclerosis. Table S8. MR study results of 731 ICTs on epilepsy. Table S9. MR study results of 731 ICTs on dementia. Table S10. MR study results of 731 ICTs on Alzheimer's disease. Table S11. MR study results of 731 ICTs on myasthenia gravis. Table S12. MR study results of 731 ICTs on glioma. Table S13. MR study results of 731 ICTs on glioblastoma. Table S14. MR study results of 731 ICTs on major depressive disorder. Table S15. MR study results of 731 ICTs on schizophrenia. Table S16. CellChat results for all interactions among 11 available cell types. Table S17. LIANA results for all interactions among 11 available cell types. Table S18. Representative genes in 6 identified metaprograms. Table S19. MetaGenes (top 25) in 6 identified metaprograms. Table S20. GO functional analyses results for the metaGene in each metaprogram. Table S21. MR study results of eQTL paired genes on glioblastoma. Table S22. Differentially expressed genes among 11 available cell types in the scRNA‐seq dataset. Table S23. GBRS score in 11 cell types by scRNA‐seq. Table S23. GBRS score in 6 identified cell states by scRNA‐seq. Table S24. GBRS score in 6 identified cell states by scRNA‐seq. Table S25. Top 15 targeted compounds results by Enrichr and selection procedure. [file BRB3-15-e70632-s004.xlsx]

## Sheet: Supplementary table 1
Table S1. Summarization of GWAS data source for 731 ICTs on 13 brain diseases
Brain disorders type	GWAS id	Number of SNPs	Sample size (case/control)	Ancestry	Bulid	ICD-10 id	Year of publication	PMID	Notes
Ischemic stroke (IS)	ebi-a-GCST90018864	24174314	484,121 (11,929/472,192)	European	HG19/GRCh37	I63	2021	34594039	NA
Multiple sclerosis (MS)	ieu-b-18	6304359	115,803 (47,429/68,374)	European	HG19/GRCh37	G35	2019	31604244	International Multiple Sclerosis Genetics Consortium
Guillain-Barre syndrome (GBS)	finn-b-G6_GUILBAR	16380463	215,931 (213/215,718)	European	HG19/GRCh37	G61.0	2021	NA	NA
Parkinson's disease (PD)	ebi-a-GCST90018894	24194622	480,018 (2,638/477,380)	European	HG19/GRCh37	G20	2021	34594039	NA
Amyotrophic lateral sclerosis (ALS)	ebi-a-GCST90027163	10426600	138,086 (27,205/110,881)	European	HG19/GRCh37	G12.2	2021	34873335	NA
Epilepsy	ebi-a-GCST90018840	24186492	458,310 (4,382/453,928)	European	HG19/GRCh37	G40.0	2021	NA	NA
Dementia with Lewy bodies (DLB)	ebi-a-GCST90001390	7593175	6618 (2,591/4,027)	European	HG19/GRCh37	F02.8	2021	33589841	NA
Alzheimer's disease (AD)	ebi-a-GCST90027158	20921626	487,511 (85,934/401,577)	European	HG19/GRCh37	F00	2022	35379992	NA
Myasthenia gravis (MG)	ebi-a-GCST90018876	19085239	355,142 (197/354,945)	European	HG19/GRCh37	G70.0	2021	34594039	NA
Glioma	prot-a-1217	10534735	3301	European	HG19/GRCh37	C71	2018	29875488	Glioma pathogenesis-related protein 1 (grade 2-3)
Glioblastoma (GBM)	finn-b-C3_GBM	16380466	218,792 (91/218,701)	European	HG19/GRCh37	C71.0	2021	NA	Grade 4 glioma
Major depressive disorder (MDD)	ebi-a-GCST009979	7767934	92,957 (29,475/63,482)	European	HG19/GRCh37	F32	2020	31969693	NA
Schizophrenia	ebi-a-GCST90018919	24192920	451,454 (6,334/445,120)	European	HG19/GRCh37	F20	2021	34594039	NA
Abbreviation: SNP, single nucleotide polymorphism; ICD-10, International Classification of Diseases, 10th Edition.

## Sheet: Supplementary table 2
Table S2. The introduction on 731 ICTs
Immune cell	Statistical_trait_name	Immune cell panel	CatalogID
IgD+ %B cell	BC_Trait1	B cell	GCST90001391
IgD+ CD38br AC	BC_Trait10	B cell	GCST90001392
IgD+ CD38dim %B cell	BC_Trait11	B cell	GCST90001393
IgD+ CD38dim AC	BC_Trait12	B cell	GCST90001394
IgD+ CD38- %B cell	BC_Trait13	B cell	GCST90001395
IgD+ CD38- AC	BC_Trait14	B cell	GCST90001396
Unsw mem %B cell	BC_Trait17	B cell	GCST90001397
Unsw mem AC	BC_Trait18	B cell	GCST90001398
IgD- CD27- %B cell	BC_Trait19	B cell	GCST90001399
IgD+ AC	BC_Trait2	B cell	GCST90001400
IgD- CD27- AC	BC_Trait20	B cell	GCST90001401
Sw mem %B cell	BC_Trait21	B cell	GCST90001402
Sw mem AC	BC_Trait22	B cell	GCST90001403
PB/PC %B cell	BC_Trait23	B cell	GCST90001404
PB/PC AC	BC_Trait24	B cell	GCST90001405
Memory B cell %B cell	BC_Trait25	B cell	GCST90001406
Memory B cell AC	BC_Trait26	B cell	GCST90001407
Naive-mature B cell %B cell	BC_Trait27	B cell	GCST90001408
Naive-mature B cell AC	BC_Trait28	B cell	GCST90001409
IgD- CD38br %B cell	BC_Trait3	B cell	GCST90001410
IgD+ CD24+ %B cell	BC_Trait31	B cell	GCST90001411
IgD+ CD24+ AC	BC_Trait32	B cell	GCST90001412
IgD- CD24- %B cell	BC_Trait33	B cell	GCST90001413
IgD- CD24- AC	BC_Trait34	B cell	GCST90001414
IgD+ CD24- %B cell	BC_Trait35	B cell	GCST90001415
IgD+ CD24- AC	BC_Trait36	B cell	GCST90001416
CD24+ CD27+ %B cell	BC_Trait37	B cell	GCST90001417
CD24+ CD27+ AC	BC_Trait38	B cell	GCST90001418
CD20- %B cell	BC_Trait39	B cell	GCST90001419
IgD- CD38br AC	BC_Trait4	B cell	GCST90001420
CD20- AC	BC_Trait40	B cell	GCST90001421
CD20- CD38- %B cell	BC_Trait43	B cell	GCST90001422
CD20- CD38- AC	BC_Trait44	B cell	GCST90001423
IgD+ %Lymphocyte	BC_Trait46	B cell	GCST90001424
IgD- CD38br %lymphocyte	BC_Trait47	B cell	GCST90001425
IgD- CD38dim %lymphocyte	BC_Trait48	B cell	GCST90001426
IgD- CD38- %lymphocyte	BC_Trait49	B cell	GCST90001427
IgD- CD38dim %B cell	BC_Trait5	B cell	GCST90001428
IgD+ CD38br %lymphocyte	BC_Trait50	B cell	GCST90001429
IgD+ CD38dim %lymphocyte	BC_Trait51	B cell	GCST90001430
IgD+ CD38- %lymphocyte	BC_Trait52	B cell	GCST90001431
Unsw Mem %lymphocyte	BC_Trait54	B cell	GCST90001432
IgD- CD27- %lymphocyte	BC_Trait55	B cell	GCST90001433
Sw mem %lymphocyte	BC_Trait56	B cell	GCST90001434
PB/PC %lymphocyte	BC_Trait57	B cell	GCST90001435
Memory B cell %lymphocyte	BC_Trait58	B cell	GCST90001436
Naive-mature B cell %lymphocyte	BC_Trait59	B cell	GCST90001437
IgD- CD38dim AC	BC_Trait6	B cell	GCST90001438
IgD+ CD24+ %lymphocyte	BC_Trait61	B cell	GCST90001439
IgD- CD24- %lymphocyte	BC_Trait62	B cell	GCST90001440
IgD+ CD24- %lymphocyte	BC_Trait63	B cell	GCST90001441
CD24+ CD27+ %lymphocyte	BC_Trait64	B cell	GCST90001442
CD20- %lymphocyte	BC_Trait65	B cell	GCST90001443
CD20- CD38- %lymphocyte	BC_Trait67	B cell	GCST90001444
IgD- CD38- %B cell	BC_Trait7	B cell	GCST90001445
IgD- CD38- AC	BC_Trait8	B cell	GCST90001446
IgD+ CD38br %B cell	BC_Trait9	B cell	GCST90001447
CD11c+ monocyte AC	DC_Trait524	cDC	GCST90001448
CD11c+ monocyte %monocyte	DC_Trait525	cDC	GCST90001449
CD62L- monocyte AC	DC_Trait526	cDC	GCST90001450
CD62L- monocyte %monocyte	DC_Trait527	cDC	GCST90001451
CD11c+ CD62L- monocyte AC	DC_Trait530	cDC	GCST90001452
CD11c+ CD62L- monocyte %monocyte	DC_Trait531	cDC	GCST90001453
CD62L- HLA DR++ monocyte AC	DC_Trait532	cDC	GCST90001454
CD62L- HLA DR++ monocyte %monocyte	DC_Trait533	cDC	GCST90001455
CD11c+ HLA DR++ monocyte AC	DC_Trait534	cDC	GCST90001456
CD11c+ HLA DR++ monocyte %monocyte	DC_Trait535	cDC	GCST90001457
Myeloid DC AC	f_DC_Trait502	cDC	GCST90001458
Myeloid DC %DC	f_DC_Trait503	cDC	GCST90001459
Plasmacytoid DC AC	f_DC_Trait504	cDC	GCST90001460
DC AC	f_DC_Trait505	cDC	GCST90001461
CD62L- DC AC	f_DC_Trait508	cDC	GCST90001462
CD62L- DC %DC	f_DC_Trait509	cDC	GCST90001463
CD86+ myeloid DC AC	f_DC_Trait512	cDC	GCST90001464
CD86+ myeloid DC %DC	f_DC_Trait513	cDC	GCST90001465
CD86+ plasmacytoid DC AC	f_DC_Trait514	cDC	GCST90001466
CD86+ plasmacytoid DC %DC	f_DC_Trait515	cDC	GCST90001467
CD62L- myeloid DC AC	f_DC_Trait516	cDC	GCST90001468
CD62L- myeloid DC %DC	f_DC_Trait517	cDC	GCST90001469
CD62L- plasmacytoid DC AC	f_DC_Trait518	cDC	GCST90001470
CD62L- plasmacytoid DC %DC	f_DC_Trait519	cDC	GCST90001471
CD62L- CD86+ myeloid DC AC	f_DC_Trait520	cDC	GCST90001472
CD62L- CD86+ myeloid DC %DC	f_DC_Trait521	cDC	GCST90001473
Plasmacytoid DC %DC	f_DC_Trait522	cDC	GCST90001474
HLA DR++ monocyte %monocyte	f_MONO_Trait503	TBNK	GCST90001475
HLA DR++ monocyte %leukocyte	f_MONO_Trait504	TBNK	GCST90001476
HLA DR++ monocyte AC	f_MONO_Trait505	TBNK	GCST90001477
CD4 Treg %CD4	f_Treg_Trait501	Treg	GCST90001478
CD4 Treg %T cell	f_Treg_Trait502	Treg	GCST90001479
Resting Treg AC	f_Treg_Trait503	Treg	GCST90001480
Resting Treg % CD4 Treg	f_Treg_Trait504	Treg	GCST90001481
Resting Treg %CD4	f_Treg_Trait505	Treg	GCST90001482
CD39+ resting Treg AC	f_Treg_Trait506	Treg	GCST90001483
CD39+ resting Treg %resting Treg	f_Treg_Trait507	Treg	GCST90001484
CD39+ resting Treg % CD4 Treg	f_Treg_Trait508	Treg	GCST90001485
Activated Treg AC	f_Treg_Trait509	Treg	GCST90001486
Activated Treg %CD4 Treg	f_Treg_Trait510	Treg	GCST90001487
Activated Treg %CD4	f_Treg_Trait511	Treg	GCST90001488
CD39+ activated Treg AC	f_Treg_Trait512	Treg	GCST90001489
CD39+ activated Treg %activated Treg	f_Treg_Trait513	Treg	GCST90001490
CD39+ activated Treg %CD4 Treg	f_Treg_Trait514	Treg	GCST90001491
Secreting Treg AC	f_Treg_Trait515	Treg	GCST90001492
Secreting Treg % CD4 Treg	f_Treg_Trait516	Treg	GCST90001493
Secreting Treg %CD4	f_Treg_Trait517	Treg	GCST90001494
CD39+ secreting Treg AC	f_Treg_Trait518	Treg	GCST90001495
CD39+ secreting Treg %secreting Treg	f_Treg_Trait519	Treg	GCST90001496
CD39+ secreting Treg %CD4 Treg	f_Treg_Trait520	Treg	GCST90001497
Activated & resting Treg AC	f_Treg_Trait521	Treg	GCST90001498
Activated & resting Treg % CD4 Treg	f_Treg_Trait522	Treg	GCST90001499
Activated & resting Treg %CD4+	f_Treg_Trait523	Treg	GCST90001500
Activated & secreting Treg AC	f_Treg_Trait527	Treg	GCST90001501
Activated & secreting Treg %CD4 Treg	f_Treg_Trait528	Treg	GCST90001502
Activated & secreting Treg %CD4+	f_Treg_Trait529	Treg	GCST90001503
CD25hi AC	f_Treg_Trait533	Treg	GCST90001504
CD25hi %CD4+	f_Treg_Trait534	Treg	GCST90001505
CD25hi %T cell	f_Treg_Trait535	Treg	GCST90001506
CD25hi CD45RA+ CD4 not Treg AC	f_Treg_Trait536	Treg	GCST90001507
CD25hi CD45RA+ CD4 not Treg %CD4+	f_Treg_Trait537	Treg	GCST90001508
CD25hi CD45RA+ CD4 not Treg %T cell	f_Treg_Trait538	Treg	GCST90001509
CD25hi CD45RA- CD4 not Treg AC	f_Treg_Trait539	Treg	GCST90001510
CD25hi CD45RA- CD4 not Treg %CD4+	f_Treg_Trait540	Treg	GCST90001511
CD25hi CD45RA- CD4 not Treg %T cell	f_Treg_Trait541	Treg	GCST90001512
CD4 Treg AC	f_Treg_Trait542	Treg	GCST90001513
HSC AC	MDSC_Trait1	Myeloid cell	GCST90001514
Im MDSC AC	MDSC_Trait10	Myeloid cell	GCST90001515
Im MDSC %CD33dim HLA DR- CD66b-	MDSC_Trait11	Myeloid cell	GCST90001516
CD33br HLA DR+ AC	MDSC_Trait12	Myeloid cell	GCST90001517
CD33br HLA DR+ CD14- AC	MDSC_Trait13	Myeloid cell	GCST90001518
CD33br HLA DR+ CD14- %CD33br HLA DR+	MDSC_Trait14	Myeloid cell	GCST90001519
CD33br HLA DR+ CD14dim AC	MDSC_Trait15	Myeloid cell	GCST90001520
CD33br HLA DR+ CD14dim %CD33br HLA DR+	MDSC_Trait16	Myeloid cell	GCST90001521
CD33- HLA DR- AC	MDSC_Trait22	Myeloid cell	GCST90001522
CD33- HLA DR+ AC	MDSC_Trait23	Myeloid cell	GCST90001523
Gr MDSC AC	MDSC_Trait24	Myeloid cell	GCST90001524
CD33dim HLA DR+ CD11b+ AC	MDSC_Trait25	Myeloid cell	GCST90001525
CD33dim HLA DR+ CD11b+ %CD33dim HLA DR+	MDSC_Trait26	Myeloid cell	GCST90001526
CD33dim HLA DR+ CD11b- AC	MDSC_Trait27	Myeloid cell	GCST90001527
CD33dim HLA DR+ CD11b- %CD33dim HLA DR+	MDSC_Trait28	Myeloid cell	GCST90001528
CD66b++ myeloid cell AC	MDSC_Trait3	Myeloid cell	GCST90001529
Mo MDSC AC	MDSC_Trait4	Myeloid cell	GCST90001530
CD33dim HLA DR- AC	MDSC_Trait5	Myeloid cell	GCST90001531
Basophil AC	MDSC_Trait8	Myeloid cell	GCST90001532
Basophil %CD33dim HLA DR- CD66b-	MDSC_Trait9	Myeloid cell	GCST90001533
CD45RA- CD4+ AC	MT_ry_Trait514	Maturation stages of T cell	GCST90001534
CD45RA- CD4+ %CD4+	MT_ry_Trait515	Maturation stages of T cell	GCST90001535
CD45RA- CD4+ %T cell	MT_ry_Trait516	Maturation stages of T cell	GCST90001536
CM CD4+ AC	MT_Trait503	Maturation stages of T cell	GCST90001537
CM CD4+ %CD4+	MT_Trait504	Maturation stages of T cell	GCST90001538
CM CD4+ %T cell	MT_Trait505	Maturation stages of T cell	GCST90001539
Naive CD4+ AC	MT_Trait506	Maturation stages of T cell	GCST90001540
Naive CD4+ %CD4+	MT_Trait507	Maturation stages of T cell	GCST90001541
EM CD4+ AC	MT_Trait508	Maturation stages of T cell	GCST90001542
EM CD4+ %CD4+	MT_Trait509	Maturation stages of T cell	GCST90001543
EM CD4+ %T cell	MT_Trait510	Maturation stages of T cell	GCST90001544
TD CD4+ AC	MT_Trait511	Maturation stages of T cell	GCST90001545
TD CD4+ %CD4+	MT_Trait512	Maturation stages of T cell	GCST90001546
TD CD4+ %T cell	MT_Trait513	Maturation stages of T cell	GCST90001547
CM CD8br AC	MT_Trait522	Maturation stages of T cell	GCST90001548
CM CD8br %CD8br	MT_Trait523	Maturation stages of T cell	GCST90001549
CM CD8br %T cell	MT_Trait524	Maturation stages of T cell	GCST90001550
Naive CD8br AC	MT_Trait525	Maturation stages of T cell	GCST90001551
Naive CD8br %CD8br	MT_Trait526	Maturation stages of T cell	GCST90001552
Naive CD8br %T cell	MT_Trait527	Maturation stages of T cell	GCST90001553
EM CD8br AC	MT_Trait528	Maturation stages of T cell	GCST90001554
EM CD8br %CD8br	MT_Trait529	Maturation stages of T cell	GCST90001555
EM CD8br %T cell	MT_Trait530	Maturation stages of T cell	GCST90001556
TD CD8br AC	MT_Trait531	Maturation stages of T cell	GCST90001557
TD CD8br %CD8br	MT_Trait532	Maturation stages of T cell	GCST90001558
TD CD8br %T cell	MT_Trait533	Maturation stages of T cell	GCST90001559
CD45RA+ CD8br AC	MT_Trait537	Maturation stages of T cell	GCST90001560
CD45RA+ CD8br %CD8br	MT_Trait538	Maturation stages of T cell	GCST90001561
CD45RA+ CD8br %T cell	MT_Trait539	Maturation stages of T cell	GCST90001562
CM DN (CD4-CD8-) AC	MT_Trait542	Maturation stages of T cell	GCST90001563
CM DN (CD4-CD8-) %DN	MT_Trait543	Maturation stages of T cell	GCST90001564
CM DN (CD4-CD8-) %T cell	MT_Trait544	Maturation stages of T cell	GCST90001565
Naive DN (CD4-CD8-) AC	MT_Trait545	Maturation stages of T cell	GCST90001566
Naive DN (CD4-CD8-) %DN	MT_Trait546	Maturation stages of T cell	GCST90001567
Naive DN (CD4-CD8-) %T cell	MT_Trait547	Maturation stages of T cell	GCST90001568
EM DN (CD4-CD8-) AC	MT_Trait548	Maturation stages of T cell	GCST90001569
EM DN (CD4-CD8-) %DN	MT_Trait549	Maturation stages of T cell	GCST90001570
EM DN (CD4-CD8-) %T cell	MT_Trait550	Maturation stages of T cell	GCST90001571
TD DN (CD4-CD8-) AC	MT_Trait551	Maturation stages of T cell	GCST90001572
TD DN (CD4-CD8-) %DN	MT_Trait552	Maturation stages of T cell	GCST90001573
TD DN (CD4-CD8-) %T cell	MT_Trait553	Maturation stages of T cell	GCST90001574
Naive CD4+ %T cell	MT_Trait560	Maturation stages of T cell	GCST90001575
Transitional %B cell	N_BC_Trait3	B cell	GCST90001576
Transitional AC	N_BC_Trait4	B cell	GCST90001577
Transitional %lymphocyte	N_BC_Trait6	B cell	GCST90001578
CD14- CD16+ monocyte AC	N_MONO_Trait501	Monocyte	GCST90001579
CD14+ CD16+ monocyte AC	N_MONO_Trait503	Monocyte	GCST90001580
CD14- CD16- AC	N_MONO_Trait505	Monocyte	GCST90001581
CD14+ CD16- monocyte AC	N_MONO_Trait507	Monocyte	GCST90001582
Monocyte AC	N_MONO_Trait513	Monocyte	GCST90001583
CD14- CD16+ monocyte %monocyte	N_MONO_Trait514	Monocyte	GCST90001584
CD14+ CD16+ monocyte %monocyte	N_MONO_Trait515	Monocyte	GCST90001585
CD14+ CD16- monocyte %monocyte	N_MONO_Trait516	Monocyte	GCST90001586
CD16+ monocyte %monocyte	N_MONO_Trait517	Monocyte	GCST90001587
T/B	RATIO_CD3_B	TBNK	GCST90001588
CD4/CD8br	RATIO_CD4_CD8B	TBNK	GCST90001589
CD4+ AC	TB_ry_Trait512	TBNK	GCST90001590
CD4+ %T cell	TB_ry_Trait513	TBNK	GCST90001591
CD8br AC	TB_ry_Trait515	TBNK	GCST90001592
CD8br %T cell	TB_ry_Trait516	TBNK	GCST90001593
DP (CD4+CD8+) AC	TB_ry_Trait518	TBNK	GCST90001594
DP (CD4+CD8+) %T cell	TB_ry_Trait519	TBNK	GCST90001595
CD8dim AC	TB_ry_Trait524	TBNK	GCST90001596
CD8dim %T cell	TB_ry_Trait525	TBNK	GCST90001597
DN (CD4-CD8-) AC	TB_ry_Trait527	TBNK	GCST90001598
DN (CD4-CD8-) %T cell	TB_ry_Trait528	TBNK	GCST90001599
Leukocyte AC	TB_Trait501	TBNK	GCST90001600
Lymphocyte AC	TB_Trait507	TBNK	GCST90001601
Lymphocyte %leukocyte	TB_Trait508	TBNK	GCST90001602
T cell AC	TB_Trait509	TBNK	GCST90001603
T cell %lymphocyte	TB_Trait510	TBNK	GCST90001604
T cell %leukocyte	TB_Trait511	TBNK	GCST90001605
CD4+ %leukocyte	TB_Trait514	TBNK	GCST90001606
CD8br %leukocyte	TB_Trait517	TBNK	GCST90001607
DP (CD4+CD8+) %leukocyte	TB_Trait520	TBNK	GCST90001608
CD4+ CD8dim AC	TB_Trait521	TBNK	GCST90001609
CD4+ CD8dim %lymphocyte	TB_Trait522	TBNK	GCST90001610
CD4+ CD8dim %leukocyte	TB_Trait523	TBNK	GCST90001611
CD8dim %leukocyte	TB_Trait526	TBNK	GCST90001612
DN (CD4-CD8-) %leukocyte	TB_Trait529	TBNK	GCST90001613
CD8br and CD8dim %leukocyte	TB_Trait532	TBNK	GCST90001614
TCRgd AC	TB_Trait533	TBNK	GCST90001615
TCRgd %T cell	TB_Trait534	TBNK	GCST90001616
TCRgd %lymphocyte	TB_Trait535	TBNK	GCST90001617
HLA DR+ T cell AC	TB_Trait536	TBNK	GCST90001618
HLA DR+ T cell%T cell	TB_Trait537	TBNK	GCST90001619
HLA DR+ T cell%lymphocyte	TB_Trait538	TBNK	GCST90001620
NKT AC	TB_Trait539	TBNK	GCST90001621
NKT %T cell	TB_Trait540	TBNK	GCST90001622
NKT %lymphocyte	TB_Trait541	TBNK	GCST90001623
HLA DR+ CD4+ AC	TB_Trait542	TBNK	GCST90001624
HLA DR+ CD4+ %T cell	TB_Trait543	TBNK	GCST90001625
HLA DR+ CD4+ %lymphocyte	TB_Trait544	TBNK	GCST90001626
HLA DR+ CD8br AC	TB_Trait545	TBNK	GCST90001627
HLA DR+ CD8br %T cell	TB_Trait546	TBNK	GCST90001628
HLA DR+ CD8br %lymphocyte	TB_Trait547	TBNK	GCST90001629
CD8br NKT AC	TB_Trait548	TBNK	GCST90001630
CD8br NKT %T cell	TB_Trait549	TBNK	GCST90001631
CD8br NKT %lymphocyte	TB_Trait550	TBNK	GCST90001632
CD8dim NKT AC	TB_Trait551	TBNK	GCST90001633
CD8dim NKT %T cell	TB_Trait552	TBNK	GCST90001634
CD8dim NKT %lymphocyte	TB_Trait553	TBNK	GCST90001635
DN (CD4-CD8-) NKT AC	TB_Trait554	TBNK	GCST90001636
DN (CD4-CD8-) NKT %T cell	TB_Trait555	TBNK	GCST90001637
DN (CD4-CD8-) NKT %lymphocyte	TB_Trait556	TBNK	GCST90001638
CD3- lymphocyte AC	TB_Trait560	TBNK	GCST90001639
CD3- lymphocyte %lymphocyte	TB_Trait561	TBNK	GCST90001640
CD3- lymphocyte %leukocyte	TB_Trait562	TBNK	GCST90001641
B cell AC	TB_Trait563	TBNK	GCST90001642
B cell % CD3- lymphocyte	TB_Trait564	TBNK	GCST90001643
B cell %lymphocyte	TB_Trait565	TBNK	GCST90001644
NK AC	TB_Trait566	TBNK	GCST90001645
NK %CD3- lymphocyte	TB_Trait567	TBNK	GCST90001646
NK %lymphocyte	TB_Trait568	TBNK	GCST90001647
HLA DR+ NK AC	TB_Trait569	TBNK	GCST90001648
HLA DR+ NK %NK	TB_Trait570	TBNK	GCST90001649
HLA DR+ NK %CD3- lymphocyte	TB_Trait571	TBNK	GCST90001650
Granulocyte AC	TB_Trait575	TBNK	GCST90001651
Granulocyte %leukocyte	TB_Trait576	TBNK	GCST90001652
CD28- DN (CD4-CD8-) %DN	Treg_Trait505	Treg	GCST90001653
CD28- DN (CD4-CD8-) AC	Treg_Trait506	Treg	GCST90001654
CD28+ DN (CD4-CD8-) %T cell	Treg_Trait507	Treg	GCST90001655
CD28+ DN (CD4-CD8-) %DN	Treg_Trait508	Treg	GCST90001656
CD28+ DN (CD4-CD8-) AC	Treg_Trait509	Treg	GCST90001657
CD39+ CD4+ %T cell	Treg_Trait512	Treg	GCST90001658
CD39+ CD4+ %CD4+	Treg_Trait513	Treg	GCST90001659
CD39+ CD4+ AC	Treg_Trait514	Treg	GCST90001660
CD28- CD8dim %T cell	Treg_Trait574	Treg	GCST90001661
CD28- CD8dim %CD8dim	Treg_Trait575	Treg	GCST90001662
CD28- CD8dim AC	Treg_Trait576	Treg	GCST90001663
CD28+ CD45RA+ CD8dim %T cell	Treg_Trait577	Treg	GCST90001664
CD28+ CD45RA+ CD8dim %CD8dim	Treg_Trait578	Treg	GCST90001665
CD28+ CD45RA+ CD8dim AC	Treg_Trait579	Treg	GCST90001666
CD28+ CD45RA- CD8dim %T cell	Treg_Trait580	Treg	GCST90001667
CD28+ CD45RA- CD8dim %CD8dim	Treg_Trait581	Treg	GCST90001668
CD28+ CD45RA- CD8dim AC	Treg_Trait582	Treg	GCST90001669
CD39+ CD8br %T cell	Treg_Trait585	Treg	GCST90001670
CD39+ CD8br %CD8br	Treg_Trait586	Treg	GCST90001671
CD39+ CD8br AC	Treg_Trait587	Treg	GCST90001672
CD28- CD127- CD25++ CD8br %T cell	Treg_Trait588	Treg	GCST90001673
CD28- CD127- CD25++ CD8br %CD8br	Treg_Trait589	Treg	GCST90001674
CD28- CD127- CD25++ CD8br AC	Treg_Trait590	Treg	GCST90001675
CD28- CD25++ CD8br %T cell	Treg_Trait591	Treg	GCST90001676
CD28- CD25++ CD8br %CD8br	Treg_Trait592	Treg	GCST90001677
CD28- CD25++ CD8br AC	Treg_Trait593	Treg	GCST90001678
CD25++ CD8br %T cell	Treg_Trait594	Treg	GCST90001679
CD25++ CD8br %CD8br	Treg_Trait595	Treg	GCST90001680
CD25++ CD8br AC	Treg_Trait596	Treg	GCST90001681
CD127- CD8br %T cell	Treg_Trait597	Treg	GCST90001682
CD127- CD8br %CD8br	Treg_Trait598	Treg	GCST90001683
CD127- CD8br AC	Treg_Trait599	Treg	GCST90001684
CD28- CD8br %T cell	Treg_Trait600	Treg	GCST90001685
CD28- CD8br %CD8br	Treg_Trait601	Treg	GCST90001686
CD28- CD8br AC	Treg_Trait602	Treg	GCST90001687
CD28+ CD45RA+ CD8br %T cell	Treg_Trait603	Treg	GCST90001688
CD28+ CD45RA+ CD8br %CD8br	Treg_Trait604	Treg	GCST90001689
CD28+ CD45RA+ CD8br AC	Treg_Trait605	Treg	GCST90001690
CD28+ CD45RA- CD8br %T cell	Treg_Trait606	Treg	GCST90001691
CD28+ CD45RA- CD8br %CD8br	Treg_Trait607	Treg	GCST90001692
CD28+ CD45RA- CD8br AC	Treg_Trait608	Treg	GCST90001693
CD28- DN (CD4-CD8-) %T cell	Treg_Trait611	Treg	GCST90001694
CD45RA- CD28- CD8br AC	Treg_Trait700	Treg	GCST90001695
CD45RA- CD28- CD8br %CD8br	Treg_Trait701	Treg	GCST90001696
CD45RA- CD28- CD8br %T cell	Treg_Trait702	Treg	GCST90001697
CD45RA+ CD28- CD8br AC	Treg_Trait706	Treg	GCST90001698
CD45RA+ CD28- CD8br %CD8br	Treg_Trait707	Treg	GCST90001699
CD45RA+ CD28- CD8br %T cell	Treg_Trait708	Treg	GCST90001700
BAFF-R on CD20- CD38-	Bcells.trait111	B cell	GCST90001701
BAFF-R on CD24+ CD27+	Bcells.trait112	B cell	GCST90001702
BAFF-R on IgD+ CD24+	Bcells.trait137	B cell	GCST90001703
BAFF-R on IgD+ CD24-	Bcells.trait138	B cell	GCST90001704
BAFF-R on IgD+ CD38-	Bcells.trait139	B cell	GCST90001705
BAFF-R on IgD+ CD38- naive	Bcells.trait140	B cell	GCST90001706
BAFF-R on IgD+ CD38- unsw mem	Bcells.trait141	B cell	GCST90001707
BAFF-R on IgD+ CD38br	Bcells.trait142	B cell	GCST90001708
BAFF-R on IgD+ CD38dim	Bcells.trait143	B cell	GCST90001709
BAFF-R on IgD- CD24-	Bcells.trait147	B cell	GCST90001710
BAFF-R on IgD- CD27-	Bcells.trait148	B cell	GCST90001711
BAFF-R on IgD- CD38-	Bcells.trait149	B cell	GCST90001712
BAFF-R on IgD- CD38br	Bcells.trait150	B cell	GCST90001713
BAFF-R on IgD- CD38dim	Bcells.trait151	B cell	GCST90001714
BAFF-R on memory B cell	Bcells.trait154	B cell	GCST90001715
BAFF-R on naive-mature B cell	Bcells.trait156	B cell	GCST90001716
BAFF-R on unsw mem	Bcells.trait157	B cell	GCST90001717
BAFF-R on sw mem	Bcells.trait159	B cell	GCST90001718
BAFF-R on IgD+	Bcells.trait160	B cell	GCST90001719
BAFF-R on transitional	Bcells.trait161	B cell	GCST90001720
CD19 on CD20-	Bcells.trait255	B cell	GCST90001721
CD19 on CD20- CD38-	Bcells.trait282	B cell	GCST90001722
CD19 on CD24+ CD27+	Bcells.trait283	B cell	GCST90001723
CD19 on IgD+ CD24+	Bcells.trait308	B cell	GCST90001724
CD19 on IgD+ CD24-	Bcells.trait309	B cell	GCST90001725
CD19 on IgD+ CD38-	Bcells.trait310	B cell	GCST90001726
CD19 on IgD+ CD38- naive	Bcells.trait311	B cell	GCST90001727
CD19 on IgD+ CD38- unsw mem	Bcells.trait312	B cell	GCST90001728
CD19 on IgD+ CD38br	Bcells.trait313	B cell	GCST90001729
CD19 on IgD+ CD38dim	Bcells.trait314	B cell	GCST90001730
CD19 on IgD- CD24-	Bcells.trait318	B cell	GCST90001731
CD19 on IgD- CD27-	Bcells.trait319	B cell	GCST90001732
CD19 on IgD- CD38-	Bcells.trait320	B cell	GCST90001733
CD19 on IgD- CD38br	Bcells.trait321	B cell	GCST90001734
CD19 on IgD- CD38dim	Bcells.trait322	B cell	GCST90001735
CD19 on memory B cell	Bcells.trait325	B cell	GCST90001736
CD19 on naive-mature B cell	Bcells.trait327	B cell	GCST90001737
CD19 on unsw mem	Bcells.trait328	B cell	GCST90001738
CD19 on PB/PC	Bcells.trait329	B cell	GCST90001739
CD19 on sw mem	Bcells.trait331	B cell	GCST90001740
CD19 on IgD+	Bcells.trait332	B cell	GCST90001741
CD19 on transitional	Bcells.trait333	B cell	GCST90001742
CD20 on B cell	Bcells.trait335	B cell	GCST90001743
CD20 on CD20- CD38-	Bcells.trait354	B cell	GCST90001744
CD20 on CD24+ CD27+	Bcells.trait355	B cell	GCST90001745
CD20 on IgD+ CD24+	Bcells.trait378	B cell	GCST90001746
CD20 on IgD+ CD24-	Bcells.trait379	B cell	GCST90001747
CD20 on IgD+ CD38-	Bcells.trait380	B cell	GCST90001748
CD20 on IgD+ CD38- naive	Bcells.trait381	B cell	GCST90001749
CD20 on IgD+ CD38- unsw mem	Bcells.trait382	B cell	GCST90001750
CD20 on IgD+ CD38br	Bcells.trait383	B cell	GCST90001751
CD20 on IgD+ CD38dim	Bcells.trait384	B cell	GCST90001752
CD20 on IgD- CD24-	Bcells.trait388	B cell	GCST90001753
CD20 on IgD- CD27-	Bcells.trait389	B cell	GCST90001754
CD20 on IgD- CD38-	Bcells.trait390	B cell	GCST90001755
CD20 on IgD- CD38br	Bcells.trait391	B cell	GCST90001756
CD20 on IgD- CD38dim	Bcells.trait392	B cell	GCST90001757
CD20 on memory B cell	Bcells.trait395	B cell	GCST90001758
CD20 on naive-mature B cell	Bcells.trait397	B cell	GCST90001759
CD20 on unsw mem	Bcells.trait398	B cell	GCST90001760
CD20 on sw mem	Bcells.trait399	B cell	GCST90001761
CD20 on IgD+	Bcells.trait400	B cell	GCST90001762
CD20 on transitional	Bcells.trait401	B cell	GCST90001763
CD24 on CD24+ CD27+	Bcells.trait418	B cell	GCST90001764
CD24 on IgD+ CD24+	Bcells.trait438	B cell	GCST90001765
CD24 on IgD+ CD38-	Bcells.trait439	B cell	GCST90001766
CD24 on IgD+ CD38- unsw mem	Bcells.trait441	B cell	GCST90001767
CD24 on IgD+ CD38br	Bcells.trait442	B cell	GCST90001768
CD24 on IgD- CD38-	Bcells.trait445	B cell	GCST90001769
CD24 on IgD- CD38dim	Bcells.trait446	B cell	GCST90001770
CD24 on memory B cell	Bcells.trait448	B cell	GCST90001771
CD24 on unsw mem	Bcells.trait449	B cell	GCST90001772
CD24 on sw mem	Bcells.trait450	B cell	GCST90001773
CD24 on transitional	Bcells.trait451	B cell	GCST90001774
CD25 on B cell	Bcells.trait453	B cell	GCST90001775
CD25 on CD20- CD38-	Bcells.trait470	B cell	GCST90001776
CD25 on CD24+ CD27+	Bcells.trait471	B cell	GCST90001777
CD25 on IgD+ CD24+	Bcells.trait490	B cell	GCST90001778
CD25 on IgD+ CD24-	Bcells.trait491	B cell	GCST90001779
CD25 on IgD+ CD38-	Bcells.trait492	B cell	GCST90001780
CD25 on IgD+ CD38- naive	Bcells.trait493	B cell	GCST90001781
CD25 on IgD+ CD38- unsw mem	Bcells.trait494	B cell	GCST90001782
CD25 on IgD+ CD38br	Bcells.trait495	B cell	GCST90001783
CD25 on IgD+ CD38dim	Bcells.trait496	B cell	GCST90001784
CD25 on IgD- CD24-	Bcells.trait500	B cell	GCST90001785
CD25 on IgD- CD27-	Bcells.trait501	B cell	GCST90001786
CD25 on IgD- CD38-	Bcells.trait502	B cell	GCST90001787
CD25 on IgD- CD38br	Bcells.trait503	B cell	GCST90001788
CD25 on IgD- CD38dim	Bcells.trait504	B cell	GCST90001789
CD25 on memory B cell	Bcells.trait506	B cell	GCST90001790
CD25 on naive-mature B cell	Bcells.trait508	B cell	GCST90001791
CD25 on unsw mem	Bcells.trait509	B cell	GCST90001792
CD25 on sw mem	Bcells.trait510	B cell	GCST90001793
CD25 on IgD+	Bcells.trait511	B cell	GCST90001794
CD25 on transitional	Bcells.trait512	B cell	GCST90001795
CD27 on CD20-	Bcells.trait514	B cell	GCST90001796
CD27 on CD20- CD38-	Bcells.trait536	B cell	GCST90001797
CD27 on CD24+ CD27+	Bcells.trait537	B cell	GCST90001798
CD27 on T cell	Bcells.trait539	B cell	GCST90001799
CD27 on IgD+ CD24+	Bcells.trait561	B cell	GCST90001800
CD27 on IgD+ CD38- unsw mem	Bcells.trait563	B cell	GCST90001801
CD27 on IgD- CD38-	Bcells.trait565	B cell	GCST90001802
CD27 on IgD- CD38br	Bcells.trait566	B cell	GCST90001803
CD27 on IgD- CD38dim	Bcells.trait567	B cell	GCST90001804
CD27 on memory B cell	Bcells.trait570	B cell	GCST90001805
CD27 on unsw mem	Bcells.trait571	B cell	GCST90001806
CD27 on PB/PC	Bcells.trait572	B cell	GCST90001807
CD27 on sw mem	Bcells.trait574	B cell	GCST90001808
CD38 on CD20-	Bcells.trait597	B cell	GCST90001809
CD38 on CD3- CD19-	Bcells.trait619	B cell	GCST90001810
CD38 on IgD+ CD24-	Bcells.trait637	B cell	GCST90001811
CD38 on IgD+ CD38br	Bcells.trait640	B cell	GCST90001812
CD38 on IgD+ CD38dim	Bcells.trait641	B cell	GCST90001813
CD38 on IgD- CD38br	Bcells.trait643	B cell	GCST90001814
CD38 on IgD- CD38dim	Bcells.trait644	B cell	GCST90001815
CD38 on naive-mature B cell	Bcells.trait646	B cell	GCST90001816
CD38 on PB/PC	Bcells.trait647	B cell	GCST90001817
CD38 on IgD+	Bcells.trait649	B cell	GCST90001818
CD38 on transitional	Bcells.trait650	B cell	GCST90001819
IgD on IgD+ CD24+	Bcells.trait775	B cell	GCST90001820
IgD on IgD+ CD24-	Bcells.trait776	B cell	GCST90001821
IgD on IgD+ CD38-	Bcells.trait777	B cell	GCST90001822
IgD on IgD+ CD38- unsw mem	Bcells.trait779	B cell	GCST90001823
IgD on IgD+ CD38br	Bcells.trait780	B cell	GCST90001824
IgD on IgD+ CD38dim	Bcells.trait781	B cell	GCST90001825
IgD on unsw mem	Bcells.trait785	B cell	GCST90001826
IgD on IgD+	Bcells.trait786	B cell	GCST90001827
IgD on transitional	Bcells.trait787	B cell	GCST90001828
BAFF-R on B cell	Bcells.trait84	B cell	GCST90001829
BAFF-R on CD20-	Bcells.trait85	B cell	GCST90001830
CD62L on CD62L+ myeloid DC	Blue.530.30.cDC.trait1	cDC	GCST90001831
CD62L on CD62L+ plasmacytoid DC	Blue.530.30.cDC.trait2	cDC	GCST90001832
CD62L on CD62L+ DC	Blue.530.30.cDC.trait3	cDC	GCST90001833
CD62L on monocyte	Blue.530.30.cDC.trait4	cDC	GCST90001834
CD62L on granulocyte	Blue.530.30.cDC.trait5	cDC	GCST90001835
CD66b on CD66b++ myeloid cell	Blue.530.30.MDSC.trait1	Myeloid cell	GCST90001836
CD66b on Gr MDSC	Blue.530.30.MDSC.trait2	Myeloid cell	GCST90001837
CD3 on naive CD8br	Blue.530.30.MT.trait10	Maturation stages of T cell	GCST90001838
CD3 on EM CD8br	Blue.530.30.MT.trait11	Maturation stages of T cell	GCST90001839
CD3 on TD CD8br	Blue.530.30.MT.trait12	Maturation stages of T cell	GCST90001840
CD3 on CM CD4+	Blue.530.30.MT.trait3	Maturation stages of T cell	GCST90001841
CD3 on Naive CD4+	Blue.530.30.MT.trait4	Maturation stages of T cell	GCST90001842
CD3 on EM CD4+	Blue.530.30.MT.trait5	Maturation stages of T cell	GCST90001843
CD3 on TD CD4+	Blue.530.30.MT.trait6	Maturation stages of T cell	GCST90001844
CD3 on CD45RA- CD4+	Blue.530.30.MT.trait7	Maturation stages of T cell	GCST90001845
CD3 on CM CD8br	Blue.530.30.MT.trait9	Maturation stages of T cell	GCST90001846
CD3 on HLA DR+ T cell	Blue.530.30.TBNK.trait4	TBNK	GCST90001847
CD3 on NKT	Blue.530.30.TBNK.trait5	TBNK	GCST90001848
CD3 on HLA DR+ CD4+	Blue.530.30.TBNK.trait6	TBNK	GCST90001849
CD3 on HLA DR+ CD8br	Blue.530.30.TBNK.trait7	TBNK	GCST90001850
CD3 on T cell	Blue.530.30.Treg.trait1	Treg	GCST90001851
CD3 on CD39+ resting Treg	Blue.530.30.Treg.trait10	Treg	GCST90001852
CD3 on activated Treg	Blue.530.30.Treg.trait11	Treg	GCST90001853
CD3 on CD39+ activated Treg	Blue.530.30.Treg.trait12	Treg	GCST90001854
CD3 on secreting Treg	Blue.530.30.Treg.trait13	Treg	GCST90001855
CD3 on CD39+ secreting Treg	Blue.530.30.Treg.trait14	Treg	GCST90001856
CD3 on activated & secreting Treg	Blue.530.30.Treg.trait15	Treg	GCST90001857
CD3 on CD45RA+ CD4+	Blue.530.30.Treg.trait17	Treg	GCST90001858
CD3 on CD8br	Blue.530.30.Treg.trait2	Treg	GCST90001859
CD3 on CD39+ CD4+	Blue.530.30.Treg.trait21	Treg	GCST90001860
CD3 on CD28+ CD4+	Blue.530.30.Treg.trait22	Treg	GCST90001861
CD3 on CD28+ DN (CD4-CD8-)	Blue.530.30.Treg.trait23	Treg	GCST90001862
CD3 on CD28+ CD45RA- CD8br	Blue.530.30.Treg.trait3	Treg	GCST90001863
CD3 on CD28+ CD45RA+ CD8br	Blue.530.30.Treg.trait4	Treg	GCST90001864
CD3 on CD28- CD8br	Blue.530.30.Treg.trait5	Treg	GCST90001865
CD3 on CD39+ CD8br	Blue.530.30.Treg.trait6	Treg	GCST90001866
CD3 on CD4+	Blue.530.30.Treg.trait7	Treg	GCST90001867
CD3 on CD4 Treg	Blue.530.30.Treg.trait8	Treg	GCST90001868
CD3 on resting Treg	Blue.530.30.Treg.trait9	Treg	GCST90001869
CD34 on HSC	Blue.585.42.MDSC.trait1	Myeloid cell	GCST90001870
HVEM on T cell	HVEM1000_150630.trait1	Maturation stages of T cell	GCST90001871
HVEM on naive CD8br	HVEM1000_150630.trait10	Maturation stages of T cell	GCST90001872
HVEM on EM CD8br	HVEM1000_150630.trait11	Maturation stages of T cell	GCST90001873
HVEM on TD CD8br	HVEM1000_150630.trait12	Maturation stages of T cell	GCST90001874
HVEM on CD4+	HVEM1000_150630.trait2	Maturation stages of T cell	GCST90001875
HVEM on CM CD4+	HVEM1000_150630.trait3	Maturation stages of T cell	GCST90001876
HVEM on naive CD4+	HVEM1000_150630.trait4	Maturation stages of T cell	GCST90001877
HVEM on EM CD4+	HVEM1000_150630.trait5	Maturation stages of T cell	GCST90001878
HVEM on TD CD4+	HVEM1000_150630.trait6	Maturation stages of T cell	GCST90001879
HVEM on CD45RA- CD4+	HVEM1000_150630.trait7	Maturation stages of T cell	GCST90001880
HVEM on CD8br	HVEM1000_150630.trait8	Maturation stages of T cell	GCST90001881
HVEM on CM CD8br	HVEM1000_150630.trait9	Maturation stages of T cell	GCST90001882
CD16-CD56 on NKT	Blue.585.42.TBNK.trait1	TBNK	GCST90001883
CD16-CD56 on NK	Blue.585.42.TBNK.trait2	TBNK	GCST90001884
CD16-CD56 on HLA DR+ NK	Blue.585.42.TBNK.trait3	TBNK	GCST90001885
CD28 on CD39+ activated Treg	Blue.585.42.Treg.trait10	Treg	GCST90001886
CD28 on secreting Treg	Blue.585.42.Treg.trait11	Treg	GCST90001887
CD28 on CD39+ secreting Treg	Blue.585.42.Treg.trait12	Treg	GCST90001888
CD28 on activated & secreting Treg	Blue.585.42.Treg.trait13	Treg	GCST90001889
CD28 on CD45RA+ CD4+	Blue.585.42.Treg.trait15	Treg	GCST90001890
CD28 on CD45RA- CD4 not Treg	Blue.585.42.Treg.trait18	Treg	GCST90001891
CD28 on CD39+ CD4+	Blue.585.42.Treg.trait19	Treg	GCST90001892
CD28 on CD28+ CD45RA- CD8br	Blue.585.42.Treg.trait2	Treg	GCST90001893
CD28 on CD28+ CD4+	Blue.585.42.Treg.trait20	Treg	GCST90001894
CD28 on CD28+ DN (CD4-CD8-)	Blue.585.42.Treg.trait21	Treg	GCST90001895
CD28 on CD28+ CD45RA+ CD8br	Blue.585.42.Treg.trait3	Treg	GCST90001896
CD28 on CD39+ CD8br	Blue.585.42.Treg.trait4	Treg	GCST90001897
CD28 on CD4+	Blue.585.42.Treg.trait5	Treg	GCST90001898
CD28 on CD4 Treg	Blue.585.42.Treg.trait6	Treg	GCST90001899
CD28 on resting Treg	Blue.585.42.Treg.trait7	Treg	GCST90001900
CD28 on CD39+ resting Treg	Blue.585.42.Treg.trait8	Treg	GCST90001901
CD28 on activated Treg	Blue.585.42.Treg.trait9	Treg	GCST90001902
CD86 on myeloid DC	Blue.670.LP.cDC.trait1	cDC	GCST90001903
CD86 on CD62L+ myeloid DC	Blue.670.LP.cDC.trait2	cDC	GCST90001904
CD86 on monocyte	Blue.670.LP.cDC.trait3	cDC	GCST90001905
CD86 on granulocyte	Blue.670.LP.cDC.trait4	cDC	GCST90001906
CCR7 on naive CD4+	Blue.670.LP.MT.trait1	Maturation stages of T cell	GCST90001907
CCR7 on naive CD8br	Blue.670.LP.MT.trait3	Maturation stages of T cell	GCST90001908
CD45 on CD14+ monocyte	Blue.670.LP.TBNK.trait1	TBNK	GCST90001909
CD45 on B cell	Blue.670.LP.TBNK.trait10	TBNK	GCST90001910
CD45 on NK	Blue.670.LP.TBNK.trait11	TBNK	GCST90001911
CD45 on HLA DR+ NK	Blue.670.LP.TBNK.trait12	TBNK	GCST90001912
CD45 on granulocyte	Blue.670.LP.TBNK.trait13	TBNK	GCST90001913
CD45 on lymphocyte	Blue.670.LP.TBNK.trait2	TBNK	GCST90001914
CD45 on T cell	Blue.670.LP.TBNK.trait3	TBNK	GCST90001915
CD45 on CD4+	Blue.670.LP.TBNK.trait4	TBNK	GCST90001916
CD45 on CD8br	Blue.670.LP.TBNK.trait5	TBNK	GCST90001917
CD45 on HLA DR+ T cell	Blue.670.LP.TBNK.trait6	TBNK	GCST90001918
CD45 on NKT	Blue.670.LP.TBNK.trait7	TBNK	GCST90001919
CD45 on HLA DR+ CD4+	Blue.670.LP.TBNK.trait8	TBNK	GCST90001920
CD45 on HLA DR+ CD8br	Blue.670.LP.TBNK.trait9	TBNK	GCST90001921
CD127 on T cell	Blue.670.LP.Treg.trait1	Treg	GCST90001922
CD127 on CD45RA- CD4 not Treg	Blue.670.LP.Treg.trait10	Treg	GCST90001923
CD127 on CD28+ CD4+	Blue.670.LP.Treg.trait11	Treg	GCST90001924
CD127 on CD28+ DN (CD4-CD8-)	Blue.670.LP.Treg.trait12	Treg	GCST90001925
CD127 on granulocyte	Blue.670.LP.Treg.trait13	Treg	GCST90001926
CD127 on CD8br	Blue.670.LP.Treg.trait2	Treg	GCST90001927
CD127 on CD28+ CD45RA- CD8br	Blue.670.LP.Treg.trait3	Treg	GCST90001928
CD127 on CD28+ CD45RA+ CD8br	Blue.670.LP.Treg.trait4	Treg	GCST90001929
CD127 on CD28- CD8br	Blue.670.LP.Treg.trait5	Treg	GCST90001930
CD127 on CD4+	Blue.670.LP.Treg.trait6	Treg	GCST90001931
CD127 on CD45RA+ CD4+	Blue.670.LP.Treg.trait7	Treg	GCST90001932
CD25 on CD45RA- CD4 not Treg	Blue.780.60.CD25.trait1	Treg	GCST90001933
CD25 on CD45RA+ CD4 not Treg	Blue.780.60.CD25.trait13	Treg	GCST90001934
CD25 on CD39+ CD4 Treg	Blue.780.60.CD25.trait10	Treg	GCST90001935
CD25 on CD4 Treg	Blue.780.60.CD25.trait2	Treg	GCST90001936
CD25 on resting Treg	Blue.780.60.CD25.trait3	Treg	GCST90001937
CD25 on CD39+ resting Treg	Blue.780.60.CD25.trait4	Treg	GCST90001938
CD25 on activated Treg	Blue.780.60.CD25.trait5	Treg	GCST90001939
CD25 on CD39+ activated Treg	Blue.780.60.CD25.trait6	Treg	GCST90001940
CD25 on secreting Treg	Blue.780.60.CD25.trait7	Treg	GCST90001941
CD25 on CD39+ secreting Treg	Blue.780.60.CD25.trait8	Treg	GCST90001942
CD25 on activated & secreting Treg	Blue.780.60.CD25.trait9	Treg	GCST90001943
CD123 on plasmacytoid DC	Blue.780.60.cDC.trait1	cDC	GCST90001944
CD123 on CD62L+ plasmacytoid DC	Blue.780.60.cDC.trait2	cDC	GCST90001945
CD33 on CD14+ monocyte	Blue.780.60.MDSC.trait1	Myeloid cell	GCST90001946
CD33 on CD33br HLA DR+ CD14dim	Blue.780.60.MDSC.trait10	Myeloid cell	GCST90001947
CD33 on CD33dim HLA DR+ CD11b+	Blue.780.60.MDSC.trait12	Myeloid cell	GCST90001948
CD33 on CD33dim HLA DR+ CD11b-	Blue.780.60.MDSC.trait13	Myeloid cell	GCST90001949
CD33 on Gr MDSC	Blue.780.60.MDSC.trait14	Myeloid cell	GCST90001950
CD33 on CD66b++ myeloid cell	Blue.780.60.MDSC.trait2	Myeloid cell	GCST90001951
CD33 on Mo MDSC	Blue.780.60.MDSC.trait3	Myeloid cell	GCST90001952
CD33 on CD33dim HLA DR-	Blue.780.60.MDSC.trait4	Myeloid cell	GCST90001953
CD33 on basophil	Blue.780.60.MDSC.trait6	Myeloid cell	GCST90001954
CD33 on Im MDSC	Blue.780.60.MDSC.trait7	Myeloid cell	GCST90001955
CD33 on CD33br HLA DR+	Blue.780.60.MDSC.trait8	Myeloid cell	GCST90001956
CD33 on CD33br HLA DR+ CD14-	Blue.780.60.MDSC.trait9	Myeloid cell	GCST90001957
CD4 on monocyte	Blue.780.60.TBNK.trait1	TBNK	GCST90001958
CD4 on HLA DR+ CD4+	Blue.780.60.TBNK.trait3	TBNK	GCST90001959
CD25 on CD4+	Blue.780.60.Treg.trait4	Treg	GCST90001960
CD25 on CD39+ CD4+	Blue.780.60.Treg.trait5	Treg	GCST90001961
CD25 on CD28+ CD4+	Blue.780.60.Treg.trait6	Treg	GCST90001962
FSC-A on myeloid DC	FSC.cDC.trait2	cDC	GCST90001963
FSC-A on plasmacytoid DC	FSC.cDC.trait3	cDC	GCST90001964
FSC-A on monocyte	FSC.cDC.trait4	cDC	GCST90001965
FSC-A on granulocyte	FSC.cDC.trait5	cDC	GCST90001966
FSC-A on CD14+ monocyte	FSC.TBNK.trait1	TBNK	GCST90001967
FSC-A on B cell	FSC.TBNK.trait10	TBNK	GCST90001968
FSC-A on NK	FSC.TBNK.trait11	TBNK	GCST90001969
FSC-A on HLA DR+ NK	FSC.TBNK.trait12	TBNK	GCST90001970
FSC-A on lymphocyte	FSC.TBNK.trait2	TBNK	GCST90001971
FSC-A on T cell	FSC.TBNK.trait3	TBNK	GCST90001972
FSC-A on CD4+	FSC.TBNK.trait4	TBNK	GCST90001973
FSC-A on CD8br	FSC.TBNK.trait5	TBNK	GCST90001974
FSC-A on HLA DR+ T cell	FSC.TBNK.trait6	TBNK	GCST90001975
FSC-A on NKT	FSC.TBNK.trait7	TBNK	GCST90001976
FSC-A on HLA DR+ CD4+	FSC.TBNK.trait8	TBNK	GCST90001977
FSC-A on HLA DR+ CD8br	FSC.TBNK.trait9	TBNK	GCST90001978
CD16 on CD14- CD16+ monocyte	mono.trait1	Monocyte	GCST90001979
CD40 on CD14+ CD16- monocyte	mono.trait10	Monocyte	GCST90001980
CD40 on CD14+ CD16+ monocyte	mono.trait11	Monocyte	GCST90001981
CCR2 on CD14- CD16+ monocyte	mono.trait12	Monocyte	GCST90001982
CD14 on CD14+ CD16+ monocyte	mono.trait14	Monocyte	GCST90001983
HLA DR on CD14- CD16+ monocyte	mono.trait16	Monocyte	GCST90001984
CD40 on monocytes	mono.trait17	Monocyte	GCST90001985
CD14 on CD14+ CD16- monocyte	mono.trait19	Monocyte	GCST90001986
CD64 on CD14+ CD16- monocyte	mono.trait2	Monocyte	GCST90001987
HLA DR on CD14+ CD16- monocyte	mono.trait21	Monocyte	GCST90001988
CD40 on CD14- CD16+ monocyte	mono.trait22	Monocyte	GCST90001989
CD64 on CD14- CD16+ monocyte	mono.trait24	Monocyte	GCST90001990
HLA DR on CD14+ monocyte	mono.trait25	Monocyte	GCST90001991
CCR2 on CD14+ CD16+ monocyte	mono.trait28	Monocyte	GCST90001992
PDL-1 on CD14+ CD16- monocyte	mono.trait29	Monocyte	GCST90001993
CX3CR1 on CD14- CD16-	mono.trait3	Monocyte	GCST90001994
CX3CR1 on monocyte	mono.trait33	Monocyte	GCST90001995
CX3CR1 on CD14+ CD16+ monocyte	mono.trait35	Monocyte	GCST90001996
CX3CR1 on CD14+ CD16- monocyte	mono.trait36	Monocyte	GCST90001997
PDL-1 on CD14+ CD16+ monocyte	mono.trait39	Monocyte	GCST90001998
PDL-1 on CD14- CD16+ monocyte	mono.trait4	Monocyte	GCST90001999
PDL-1 on CD14- CD16-	mono.trait41	Monocyte	GCST90002000
CD64 on CD14- CD16-	mono.trait42	Monocyte	GCST90002001
PDL-1 on monocyte	mono.trait43	Monocyte	GCST90002002
CCR2 on CD14- CD16-	mono.trait44	Monocyte	GCST90002003
CCR2 on CD14+ CD16- monocyte	mono.trait46	Monocyte	GCST90002004
CD16 on CD14+ CD16+ monocyte	mono.trait47	Monocyte	GCST90002005
CD64 on monocyte	mono.trait48	Monocyte	GCST90002006
HLA DR on CD14+ CD16+ monocyte	mono.trait50	Monocyte	GCST90002007
CCR2 on monocyte	mono.trait52	Monocyte	GCST90002008
HLA DR on CD14- CD16-	mono.trait53	Monocyte	GCST90002009
HLA DR on monocyte	mono.trait54	Monocyte	GCST90002010
CD64 on CD14+ CD16+ monocyte	mono.trait6	Monocyte	GCST90002011
CX3CR1 on CD14- CD16+ monocyte	mono.trait7	Monocyte	GCST90002012
CCR2 on myeloid DC	Red.660.20.cDC.trait1	cDC	GCST90002013
CCR2 on CD62L+ myeloid DC	Red.660.20.cDC.trait2	cDC	GCST90002014
CCR2 on plasmacytoid DC	Red.660.20.cDC.trait3	cDC	GCST90002015
CCR2 on CD62L+ plasmacytoid DC	Red.660.20.cDC.trait4	cDC	GCST90002016
CCR2 on monocyte	Red.660.20.cDC.trait5	cDC	GCST90002017
CCR2 on granulocyte	Red.660.20.cDC.trait6	cDC	GCST90002018
CD14 on Mo MDSC	Red.660.20.MDSC.trait2	Myeloid cell	GCST90002019
CD14 on CD33br HLA DR+ CD14dim	Red.660.20.MDSC.trait3	Myeloid cell	GCST90002020
CD14 on CD33dim HLA DR+ CD11b+	Red.660.20.MDSC.trait4	Myeloid cell	GCST90002021
CD4 on CD4+	Red.660.20.MT.trait1	Maturation stages of T cell	GCST90002022
CD4 on CM CD4 +	Red.660.20.MT.trait2	Maturation stages of T cell	GCST90002023
CD4 on naive CD4+	Red.660.20.MT.trait3	Maturation stages of T cell	GCST90002024
CD4 on EM CD4+	Red.660.20.MT.trait4	Maturation stages of T cell	GCST90002025
CD4 on TD CD4+	Red.660.20.MT.trait5	Maturation stages of T cell	GCST90002026
CD4 on CD45RA+ CD4+	Red.660.20.MT.trait6	Maturation stages of T cell	GCST90002027
CD19 on B cell	Red.660.20.TBNK.trait2	TBNK	GCST90002028
CD39 on CD39+ CD8br	Red.660.20.Treg.trait1	Treg	GCST90002029
CD39 on CD39+ activated Treg	Red.660.20.Treg.trait2	Treg	GCST90002030
CD39 on CD39+ secreting Treg	Red.660.20.Treg.trait3	Treg	GCST90002031
CD39 on CD39+ CD4+	Red.660.20.Treg.trait5	Treg	GCST90002032
CD39 on granulocyte	Red.660.20.Treg.trait6	Treg	GCST90002033
CD39 on monocyte	Red.660.20.Treg.trait7	Treg	GCST90002034
CD80 on myeloid DC	Red.780.60.cDC.trait1	cDC	GCST90002035
CD80 on CD62L+ myeloid DC	Red.780.60.cDC.trait2	cDC	GCST90002036
CD80 on plasmacytoid DC	Red.780.60.cDC.trait3	cDC	GCST90002037
CD80 on CD62L+ plasmacytoid DC	Red.780.60.cDC.trait4	cDC	GCST90002038
CD80 on monocyte	Red.780.60.cDC.trait5	cDC	GCST90002039
CD80 on granulocyte	Red.780.60.cDC.trait6	cDC	GCST90002040
CD45 on lymphocyte	Red.780.60.MDSC.trait1	Myeloid cell	GCST90002041
CD45 on CD33br HLA DR+ CD14-	Red.780.60.MDSC.trait10	Myeloid cell	GCST90002042
CD45 on CD33br HLA DR+ CD14dim	Red.780.60.MDSC.trait11	Myeloid cell	GCST90002043
CD45 on CD33dim HLA DR+ CD11b-	Red.780.60.MDSC.trait13	Myeloid cell	GCST90002044
CD45 on CD33- HLA DR-	Red.780.60.MDSC.trait14	Myeloid cell	GCST90002045
CD45 on CD33- HLA DR+	Red.780.60.MDSC.trait15	Myeloid cell	GCST90002046
CD45 on Gr MDSC	Red.780.60.MDSC.trait16	Myeloid cell	GCST90002047
CD45 on CD66b++ myelod cell	Red.780.60.MDSC.trait3	Myeloid cell	GCST90002048
CD45 on Mo MDSC	Red.780.60.MDSC.trait4	Myeloid cell	GCST90002049
CD45 on CD33dim HLA DR-	Red.780.60.MDSC.trait5	Myeloid cell	GCST90002050
CD45 on basophil	Red.780.60.MDSC.trait7	Myeloid cell	GCST90002051
CD45 on Im MDSC	Red.780.60.MDSC.trait8	Myeloid cell	GCST90002052
CD45 on CD33br HLA DR+	Red.780.60.MDSC.trait9	Myeloid cell	GCST90002053
CD8 on CM CD8br	Red.780.60.MT.trait2	Maturation stages of T cell	GCST90002054
CD8 on naive CD8br	Red.780.60.MT.trait3	Maturation stages of T cell	GCST90002055
CD8 on EM CD8br	Red.780.60.MT.trait4	Maturation stages of T cell	GCST90002056
CD8 on TD CD8br	Red.780.60.MT.trait5	Maturation stages of T cell	GCST90002057
CD8 on CD8br	Red.780.60.TBNK.trait1	TBNK	GCST90002058
CD8 on NKT	Red.780.60.TBNK.trait2	TBNK	GCST90002059
CD8 on HLA DR+ CD8br	Red.780.60.TBNK.trait3	TBNK	GCST90002060
CD4 on CD39+ CD4+	Red.780.60.Treg.trait15	Treg	GCST90002061
CD4 on CD28+ CD4+	Red.780.60.Treg.trait16	Treg	GCST90002062
CD4 on CD4 Treg	Red.780.60.Treg.trait2	Treg	GCST90002063
CD4 on resting Treg	Red.780.60.Treg.trait3	Treg	GCST90002064
CD4 on CD39+ resting Treg	Red.780.60.Treg.trait4	Treg	GCST90002065
CD4 on activated Treg	Red.780.60.Treg.trait5	Treg	GCST90002066
CD4 on CD39+ activated Treg	Red.780.60.Treg.trait6	Treg	GCST90002067
CD4 on secreting Treg	Red.780.60.Treg.trait7	Treg	GCST90002068
CD4 on CD39+ secreting Treg	Red.780.60.Treg.trait8	Treg	GCST90002069
CD4 on activated & secreting Treg	Red.780.60.Treg.trait9	Treg	GCST90002070
SSC-A on myeloid DC	SSC.cDC.trait2	cDC	GCST90002071
SSC-A on plasmacytoid DC	SSC.cDC.trait3	cDC	GCST90002072
SSC-A on monocyte	SSC.cDC.trait4	cDC	GCST90002073
SSC-A on CD14+ monocyte	SSC.TBNK.trait1	TBNK	GCST90002074
SSC-A on B cell	SSC.TBNK.trait10	TBNK	GCST90002075
SSC-A on NK	SSC.TBNK.trait11	TBNK	GCST90002076
SSC-A on HLA DR+ NK	SSC.TBNK.trait12	TBNK	GCST90002077
SSC-A on granulocyte	SSC.TBNK.trait13	TBNK	GCST90002078
SSC-A on lymphocyte	SSC.TBNK.trait2	TBNK	GCST90002079
SSC-A on T cell	SSC.TBNK.trait3	TBNK	GCST90002080
SSC-A on CD4+	SSC.TBNK.trait4	TBNK	GCST90002081
SSC-A on CD8br	SSC.TBNK.trait5	TBNK	GCST90002082
SSC-A on HLA DR+ T cell	SSC.TBNK.trait6	TBNK	GCST90002083
SSC-A on NKT	SSC.TBNK.trait7	TBNK	GCST90002084
SSC-A on HLA DR+ CD4+	SSC.TBNK.trait8	TBNK	GCST90002085
SSC-A on HLA DR+ CD8br	SSC.TBNK.trait9	TBNK	GCST90002086
CD11c on myeloid DC	Violet.450.50.cDC.trait1	cDC	GCST90002087
CD11c on CD62L+ myeloid DC	Violet.450.50.cDC.trait2	cDC	GCST90002088
CD11c on monocyte	Violet.450.50.cDC.trait3	cDC	GCST90002089
CD11c on granulocyte	Violet.450.50.cDC.trait4	cDC	GCST90002090
CD11b on CD14+ monocyte	Violet.450.50.MDSC.trait1	Myeloid cell	GCST90002091
CD11b on Gr MDSC	Violet.450.50.MDSC.trait13	Myeloid cell	GCST90002092
CD11b on CD66b++ myeloid cell	Violet.450.50.MDSC.trait2	Myeloid cell	GCST90002093
CD11b on Mo MDSC	Violet.450.50.MDSC.trait3	Myeloid cell	GCST90002094
CD11b on CD33dim HLA DR-	Violet.450.50.MDSC.trait4	Myeloid cell	GCST90002095
CD11b on basophil	Violet.450.50.MDSC.trait6	Myeloid cell	GCST90002096
CD11b on CD33br HLA DR+ CD14dim	Violet.450.50.MDSC.trait9	Myeloid cell	GCST90002097
CD45RA on naive CD4+	Violet.450.50.MT.trait1	Maturation stages of T cell	GCST90002098
CD4RA on TD CD4+	Violet.450.50.MT.trait2	Maturation stages of T cell	GCST90002099
CD45RA on naive CD8br	Violet.450.50.MT.trait3	Maturation stages of T cell	GCST90002100
CD45RA on TD CD8br	Violet.450.50.MT.trait4	Maturation stages of T cell	GCST90002101
CD45RA on resting Treg	Violet.450.50.Treg.trait2	Treg	GCST90002102
CD45RA on CD39+ resting Treg	Violet.450.50.Treg.trait3	Treg	GCST90002103
HLA DR on myeloid DC	Violet.510.50.cDC.trait2	cDC	GCST90002104
HLA DR on plasmacytoid DC	Violet.510.50.cDC.trait3	cDC	GCST90002105
HLA DR on DC	Violet.510.50.cDC.trait4	cDC	GCST90002106
HLA DR on HSC	Violet.510.50.MDSC.trait1	Myeloid cell	GCST90002107
HLA DR on CD33br HLA DR+ CD14-	Violet.510.50.MDSC.trait3	Myeloid cell	GCST90002108
HLA DR on CD33br HLA DR+ CD14dim	Violet.510.50.MDSC.trait4	Myeloid cell	GCST90002109
HLA DR on CD33dim HLA DR+ CD11b+	Violet.510.50.MDSC.trait5	Myeloid cell	GCST90002110
HLA DR on CD33dim HLA DR+ CD11b-	Violet.510.50.MDSC.trait6	Myeloid cell	GCST90002111
HLA DR on CD33- HLA DR+	Violet.510.50.MDSC.trait7	Myeloid cell	GCST90002112
HLA DR on HLA DR+ T cell	Violet.510.50.TBNK.trait2	TBNK	GCST90002113
HLA DR on HLA DR+ CD4+	Violet.510.50.TBNK.trait3	TBNK	GCST90002114
HLA DR on HLA DR+ CD8br	Violet.510.50.TBNK.trait4	TBNK	GCST90002115
HLA DR on B cell	Violet.510.50.TBNK.trait5	TBNK	GCST90002116
HLA DR on HLA DR+ NK	Violet.510.50.TBNK.trait6	TBNK	GCST90002117
CD8 on CD28+ CD45RA- CD8br	Violet.510.50.Treg.trait2	Treg	GCST90002118
CD8 on CD28+ CD45RA+ CD8br	Violet.510.50.Treg.trait3	Treg	GCST90002119
CD8 on CD28- CD8br	Violet.510.50.Treg.trait4	Treg	GCST90002120
CD8 on CD39+ CD8br	Violet.510.50.Treg.trait5	Treg	GCST90002121

## Sheet: Supplementary table 3
Table S3. MR study results of 731 ICTs on ischemic stroke
id.exposure	id.outcome	outcome	exposure	method	nsnp	b	se	pval	lo_ci	up_ci	or	or_lci95	or_uci95
03SrnR	ebi-a-GCST90018864	Ischemic stroke	CD14+ CD16+ monocyte %monocyte	MR Egger	26	0.0285465	0.0239083	0.244146	-0.0183137	0.0754067	1.02896	0.981853	1.07832
03SrnR	ebi-a-GCST90018864	Ischemic stroke	CD14+ CD16+ monocyte %monocyte	Weighted median	26	0.0167756	0.0172228	0.330039	-0.016981	0.0505322	1.01692	0.983162	1.05183
03SrnR	ebi-a-GCST90018864	Ischemic stroke	CD14+ CD16+ monocyte %monocyte	Inverse variance weighted	26	0.0137327	0.0135951	0.31244	-0.0129138	0.0403791	1.01383	0.987169	1.04121
03SrnR	ebi-a-GCST90018864	Ischemic stroke	CD14+ CD16+ monocyte %monocyte	Simple mode	26	0.0404825	0.0285504	0.168556	-0.0154763	0.0964413	1.04131	0.984643	1.10124
03SrnR	ebi-a-GCST90018864	Ischemic stroke	CD14+ CD16+ monocyte %monocyte	Weighted mode	26	0.01646	0.0143526	0.262311	-0.0116711	0.0445911	1.0166	0.988397	1.0456
0baSM3	ebi-a-GCST90018864	Ischemic stroke	BAFF-R on unsw mem	MR Egger	25	0.00364066	0.0101447	0.722965	-0.016243	0.0235244	1.00365	0.983888	1.0238
0baSM3	ebi-a-GCST90018864	Ischemic stroke	BAFF-R on unsw mem	Weighted median	25	-0.00369476	0.00996277	0.710745	-0.0232218	0.0158323	0.996312	0.977046	1.01596
0baSM3	ebi-a-GCST90018864	Ischemic stroke	BAFF-R on unsw mem	Inverse variance weighted	25	0.00699612	0.00765446	0.360721	-0.00800662	0.0219989	1.00702	0.992025	1.02224
0baSM3	ebi-a-GCST90018864	Ischemic stroke	BAFF-R on unsw mem	Simple mode	25	0.030561	0.023607	0.207785	-0.0157087	0.0768307	1.03103	0.984414	1.07986
0baSM3	ebi-a-GCST90018864	Ischemic stroke	BAFF-R on unsw mem	Weighted mode	25	-0.00343434	0.00934098	0.716347	-0.0217427	0.014874	0.996572	0.978492	1.01499
0c6ex4	ebi-a-GCST90018864	Ischemic stroke	CD24+ CD27+ %B cell	MR Egger	26	0.00593316	0.0228717	0.79753	-0.0388953	0.0507616	1.00595	0.961851	1.05207
0c6ex4	ebi-a-GCST90018864	Ischemic stroke	CD24+ CD27+ %B cell	Weighted median	26	0.0184622	0.0191581	0.335207	-0.0190876	0.0560121	1.01863	0.981093	1.05761
0c6ex4	ebi-a-GCST90018864	Ischemic stroke	CD24+ CD27+ %B cell	Inverse variance weighted	26	0.00700778	0.0142025	0.621716	-0.020829	0.0348446	1.00703	0.979386	1.03546
0c6ex4	ebi-a-GCST90018864	Ischemic stroke	CD24+ CD27+ %B cell	Simple mode	26	0.0109239	0.0307262	0.72518	-0.0492996	0.0711473	1.01098	0.951896	1.07374
0c6ex4	ebi-a-GCST90018864	Ischemic stroke	CD24+ CD27+ %B cell	Weighted mode	26	0.0173829	0.0255281	0.502173	-0.0326521	0.0674179	1.01753	0.967875	1.06974
0d2V58	ebi-a-GCST90018864	Ischemic stroke	CD20 on IgD- CD38dim	MR Egger	35	0.00414161	0.00607068	0.499854	-0.00775693	0.0160402	1.00415	0.992273	1.01617
0d2V58	ebi-a-GCST90018864	Ischemic stroke	CD20 on IgD- CD38dim	Weighted median	35	0.000660696	0.00740225	0.928878	-0.0138477	0.0151691	1.00066	0.986248	1.01528
0d2V58	ebi-a-GCST90018864	Ischemic stroke	CD20 on IgD- CD38dim	Inverse variance weighted	35	0.00655129	0.00538265	0.223561	-0.00399871	0.0171013	1.00657	0.996009	1.01725
0d2V58	ebi-a-GCST90018864	Ischemic stroke	CD20 on IgD- CD38dim	Simple mode	35	0.0106957	0.0186964	0.571035	-0.0259492	0.0473406	1.01075	0.974385	1.04848
0d2V58	ebi-a-GCST90018864	Ischemic stroke	CD20 on IgD- CD38dim	Weighted mode	35	0.00373758	0.00585465	0.527494	-0.00773754	0.0152127	1.00374	0.992292	1.01533
0D8lX3	ebi-a-GCST90018864	Ischemic stroke	HLA DR on CD14+ CD16+ monocyte	MR Egger	20	0.00305125	0.00820971	0.714483	-0.0130398	0.0191423	1.00306	0.987045	1.01933
0D8lX3	ebi-a-GCST90018864	Ischemic stroke	HLA DR on CD14+ CD16+ monocyte	Weighted median	20	0.0113429	0.00876605	0.195681	-0.00583859	0.0285243	1.01141	0.994178	1.02894
0D8lX3	ebi-a-GCST90018864	Ischemic stroke	HLA DR on CD14+ CD16+ monocyte	Inverse variance weighted	20	0.00691043	0.00570038	0.225407	-0.00426232	0.0180832	1.00693	0.995747	1.01825
0D8lX3	ebi-a-GCST90018864	Ischemic stroke	HLA DR on CD14+ CD16+ monocyte	Simple mode	20	0.0132458	0.0140439	0.357436	-0.0142804	0.0407719	1.01333	0.985821	1.04161
0D8lX3	ebi-a-GCST90018864	Ischemic stroke	HLA DR on CD14+ CD16+ monocyte	Weighted mode	20	0.00747869	0.00698427	0.297678	-0.00621048	0.0211679	1.00751	0.993809	1.02139
0jhfYC	ebi-a-GCST90018864	Ischemic stroke	CD62L- HLA DR++ monocyte %monocyte	MR Egger	13	-0.018964	0.0173022	0.296475	-0.0528762	0.0149483	0.981215	0.948497	1.01506
0jhfYC	ebi-a-GCST90018864	Ischemic stroke	CD62L- HLA DR++ monocyte %monocyte	Weighted median	13	-0.0124653	0.0142491	0.381677	-0.0403936	0.015463	0.987612	0.960411	1.01558
0jhfYC	ebi-a-GCST90018864	Ischemic stroke	CD62L- HLA DR++ monocyte %monocyte	Inverse variance weighted	13	-0.00845905	0.010917	0.438426	-0.0298563	0.0129382	0.991577	0.970585	1.01302
0jhfYC	ebi-a-GCST90018864	Ischemic stroke	CD62L- HLA DR++ monocyte %monocyte	Simple mode	13	-0.0107544	0.027991	0.707546	-0.0656167	0.044108	0.989303	0.93649	1.0451
0jhfYC	ebi-a-GCST90018864	Ischemic stroke	CD62L- HLA DR++ monocyte %monocyte	Weighted mode	13	-0.0123546	0.0129312	0.358221	-0.0376997	0.0129905	0.987721	0.963002	1.01308
0K8gXF	ebi-a-GCST90018864	Ischemic stroke	CD45 on CD66b++ myelod cell	MR Egger	16	-0.00466437	0.0133241	0.731496	-0.0307795	0.0214508	0.995346	0.969689	1.02168
0K8gXF	ebi-a-GCST90018864	Ischemic stroke	CD45 on CD66b++ myelod cell	Weighted median	16	-0.00694685	0.00874859	0.427165	-0.0240941	0.0102004	0.993077	0.976194	1.01025
0K8gXF	ebi-a-GCST90018864	Ischemic stroke	CD45 on CD66b++ myelod cell	Inverse variance weighted	16	-0.00424814	0.00969075	0.661118	-0.023242	0.0147457	0.995761	0.977026	1.01485
0K8gXF	ebi-a-GCST90018864	Ischemic stroke	CD45 on CD66b++ myelod cell	Simple mode	16	-0.0459482	0.0333663	0.18869	-0.111346	0.0194497	0.955091	0.894629	1.01964
0K8gXF	ebi-a-GCST90018864	Ischemic stroke	CD45 on CD66b++ myelod cell	Weighted mode	16	-0.00726378	0.00811442	0.384837	-0.0231681	0.00864049	0.992763	0.977098	1.00868
0LBlDt	ebi-a-GCST90018864	Ischemic stroke	CD19 on IgD+ CD38br	MR Egger	21	-0.00718415	0.0186287	0.70404	-0.0436964	0.0293281	0.992842	0.957245	1.02976
0LBlDt	ebi-a-GCST90018864	Ischemic stroke	CD19 on IgD+ CD38br	Weighted median	21	0.00685732	0.0195337	0.72555	-0.0314287	0.0451434	1.00688	0.96906	1.04618
0LBlDt	ebi-a-GCST90018864	Ischemic stroke	CD19 on IgD+ CD38br	Inverse variance weighted	21	-0.00210951	0.0128322	0.869422	-0.0272606	0.0230416	0.997893	0.973108	1.02331
0LBlDt	ebi-a-GCST90018864	Ischemic stroke	CD19 on IgD+ CD38br	Simple mode	21	0.00502513	0.0272731	0.855671	-0.0484301	0.0584804	1.00504	0.952724	1.06022
0LBlDt	ebi-a-GCST90018864	Ischemic stroke	CD19 on IgD+ CD38br	Weighted mode	21	0.0066243	0.0185212	0.724345	-0.0296773	0.0429259	1.00665	0.970759	1.04386
0LE4Xm	ebi-a-GCST90018864	Ischemic stroke	DN (CD4-CD8-) AC	MR Egger	20	-0.0035083	0.0488422	0.94353	-0.0992389	0.0922223	0.996498	0.905526	1.09661
0LE4Xm	ebi-a-GCST90018864	Ischemic stroke	DN (CD4-CD8-) AC	Weighted median	20	0.00175622	0.0259794	0.946104	-0.0491634	0.0526758	1.00176	0.952026	1.05409
0LE4Xm	ebi-a-GCST90018864	Ischemic stroke	DN (CD4-CD8-) AC	Inverse variance weighted	20	0.0132739	0.0205002	0.517307	-0.0269065	0.0534544	1.01336	0.973452	1.05491
0LE4Xm	ebi-a-GCST90018864	Ischemic stroke	DN (CD4-CD8-) AC	Simple mode	20	0.00533783	0.0395396	0.894032	-0.0721598	0.0828354	1.00535	0.930382	1.08636
0LE4Xm	ebi-a-GCST90018864	Ischemic stroke	DN (CD4-CD8-) AC	Weighted mode	20	-0.0110764	0.029247	0.709095	-0.0684006	0.0462478	0.988985	0.933886	1.04733
0q8k1y	ebi-a-GCST90018864	Ischemic stroke	CD64 on monocyte	MR Egger	29	0.022573	0.0200697	0.270602	-0.0167636	0.0619096	1.02283	0.983376	1.06387
0q8k1y	ebi-a-GCST90018864	Ischemic stroke	CD64 on monocyte	Weighted median	29	-0.00399852	0.0137505	0.771211	-0.0309494	0.0229524	0.996009	0.969525	1.02322
0q8k1y	ebi-a-GCST90018864	Ischemic stroke	CD64 on monocyte	Inverse variance weighted	29	0.0114428	0.0123652	0.354756	-0.012793	0.0356787	1.01151	0.987288	1.03632
0q8k1y	ebi-a-GCST90018864	Ischemic stroke	CD64 on monocyte	Simple mode	29	-0.0190249	0.0233023	0.42114	-0.0646974	0.0266475	0.981155	0.937351	1.02701
0q8k1y	ebi-a-GCST90018864	Ischemic stroke	CD64 on monocyte	Weighted mode	29	-0.00662203	0.0152681	0.667817	-0.0365475	0.0233034	0.9934	0.964112	1.02358
0RiyS0	ebi-a-GCST90018864	Ischemic stroke	CD19 on IgD+	MR Egger	28	0.0085849	0.0111094	0.446634	-0.0131896	0.0303594	1.00862	0.986897	1.03082
0RiyS0	ebi-a-GCST90018864	Ischemic stroke	CD19 on IgD+	Weighted median	28	0.0058607	0.0135091	0.664409	-0.0206171	0.0323385	1.00588	0.979594	1.03287
0RiyS0	ebi-a-GCST90018864	Ischemic stroke	CD19 on IgD+	Inverse variance weighted	28	-0.00122221	0.00905651	0.892649	-0.018973	0.0165286	0.998779	0.981206	1.01667
0RiyS0	ebi-a-GCST90018864	Ischemic stroke	CD19 on IgD+	Simple mode	28	-0.0065123	0.0200165	0.747427	-0.0457447	0.0327201	0.993509	0.955286	1.03326
0RiyS0	ebi-a-GCST90018864	Ischemic stroke	CD19 on IgD+	Weighted mode	28	0.00510696	0.0107282	0.63788	-0.0159203	0.0261342	1.00512	0.984206	1.02648
0v1dWJ	ebi-a-GCST90018864	Ischemic stroke	CD45 on T cell	MR Egger	15	-0.0161865	0.0128532	0.230052	-0.0413787	0.00900577	0.983944	0.959466	1.00905
0v1dWJ	ebi-a-GCST90018864	Ischemic stroke	CD45 on T cell	Weighted median	15	-0.0151068	0.0141776	0.286629	-0.0428948	0.0126812	0.985007	0.958012	1.01276
0v1dWJ	ebi-a-GCST90018864	Ischemic stroke	CD45 on T cell	Inverse variance weighted	15	-0.00678276	0.00993774	0.494907	-0.0262607	0.0126952	0.99324	0.974081	1.01278
0v1dWJ	ebi-a-GCST90018864	Ischemic stroke	CD45 on T cell	Simple mode	15	-0.00873116	0.0225696	0.70468	-0.0529676	0.0355052	0.991307	0.948411	1.03614
0v1dWJ	ebi-a-GCST90018864	Ischemic stroke	CD45 on T cell	Weighted mode	15	-0.0129189	0.0104151	0.235213	-0.0333324	0.00749467	0.987164	0.967217	1.00752
19OAlv	ebi-a-GCST90018864	Ischemic stroke	DN (CD4-CD8-) NKT %T cell	MR Egger	32	0.0152193	0.0347094	0.664181	-0.0528111	0.0832498	1.01534	0.948559	1.08681
19OAlv	ebi-a-GCST90018864	Ischemic stroke	DN (CD4-CD8-) NKT %T cell	Weighted median	32	-0.00253152	0.0219154	0.908038	-0.0454857	0.0404226	0.997472	0.955533	1.04125
19OAlv	ebi-a-GCST90018864	Ischemic stroke	DN (CD4-CD8-) NKT %T cell	Inverse variance weighted	32	-0.0048402	0.0159798	0.76197	-0.0361606	0.0264802	0.995171	0.964485	1.02683
19OAlv	ebi-a-GCST90018864	Ischemic stroke	DN (CD4-CD8-) NKT %T cell	Simple mode	32	-0.0198446	0.0392081	0.616343	-0.0966925	0.0570033	0.980351	0.907835	1.05866
19OAlv	ebi-a-GCST90018864	Ischemic stroke	DN (CD4-CD8-) NKT %T cell	Weighted mode	32	-0.0111025	0.0292012	0.706383	-0.0683368	0.0461318	0.988959	0.933946	1.04721
1C6Agr	ebi-a-GCST90018864	Ischemic stroke	CD16 on CD14+ CD16+ monocyte	MR Egger	23	-0.0351012	0.0143504	0.0233386	-0.0632281	-0.00697438	0.965508	0.938729	0.99305
1C6Agr	ebi-a-GCST90018864	Ischemic stroke	CD16 on CD14+ CD16+ monocyte	Weighted median	23	-0.0263844	0.0146193	0.0711108	-0.0550382	0.00226936	0.973961	0.946449	1.00227
1C6Agr	ebi-a-GCST90018864	Ischemic stroke	CD16 on CD14+ CD16+ monocyte	Inverse variance weighted	23	-0.0241209	0.0100421	0.0163063	-0.0438033	-0.00443845	0.976168	0.957142	0.995571
1C6Agr	ebi-a-GCST90018864	Ischemic stroke	CD16 on CD14+ CD16+ monocyte	Simple mode	23	-0.0466251	0.0258326	0.0847981	-0.0972569	0.00400677	0.954445	0.907323	1.00401
1C6Agr	ebi-a-GCST90018864	Ischemic stroke	CD16 on CD14+ CD16+ monocyte	Weighted mode	23	-0.025627	0.0124042	0.0508026	-0.0499391	-0.00131483	0.974699	0.951287	0.998686
1mgVnp	ebi-a-GCST90018864	Ischemic stroke	CD33 on CD33dim HLA DR+ CD11b-	MR Egger	23	0.0143105	0.0153458	0.361658	-0.0157672	0.0443882	1.01441	0.984356	1.04539
1mgVnp	ebi-a-GCST90018864	Ischemic stroke	CD33 on CD33dim HLA DR+ CD11b-	Weighted median	23	0.0115138	0.00811346	0.155872	-0.00438862	0.0274161	1.01158	0.995621	1.0278
1mgVnp	ebi-a-GCST90018864	Ischemic stroke	CD33 on CD33dim HLA DR+ CD11b-	Inverse variance weighted	23	0.0106371	0.0089606	0.23519	-0.00692568	0.0281999	1.01069	0.993098	1.0286
1mgVnp	ebi-a-GCST90018864	Ischemic stroke	CD33 on CD33dim HLA DR+ CD11b-	Simple mode	23	-0.00198992	0.0193386	0.918976	-0.0398937	0.0359138	0.998012	0.960892	1.03657
1mgVnp	ebi-a-GCST90018864	Ischemic stroke	CD33 on CD33dim HLA DR+ CD11b-	Weighted mode	23	0.0120061	0.00809169	0.152062	-0.00385367	0.0278658	1.01208	0.996154	1.02826
1rk55U	ebi-a-GCST90018864	Ischemic stroke	CD25 on IgD- CD38br	MR Egger	20	-0.0142146	0.0503012	0.780715	-0.112805	0.0843757	0.985886	0.893325	1.08804
1rk55U	ebi-a-GCST90018864	Ischemic stroke	CD25 on IgD- CD38br	Weighted median	20	0.00462948	0.0287452	0.872052	-0.0517111	0.0609701	1.00464	0.949603	1.06287
1rk55U	ebi-a-GCST90018864	Ischemic stroke	CD25 on IgD- CD38br	Inverse variance weighted	20	-0.00663087	0.0249033	0.790036	-0.0554414	0.0421797	0.993391	0.946067	1.04308
1rk55U	ebi-a-GCST90018864	Ischemic stroke	CD25 on IgD- CD38br	Simple mode	20	0.00960417	0.0463182	0.837941	-0.0811795	0.100388	1.00965	0.922028	1.1056
1rk55U	ebi-a-GCST90018864	Ischemic stroke	CD25 on IgD- CD38br	Weighted mode	20	0.0124276	0.0302374	0.685671	-0.0468377	0.0716929	1.01251	0.954242	1.07433
1UP5aj	ebi-a-GCST90018864	Ischemic stroke	CD25 on IgD+	MR Egger	28	-0.0113101	0.00824526	0.181877	-0.0274708	0.00485065	0.988754	0.972903	1.00486
1UP5aj	ebi-a-GCST90018864	Ischemic stroke	CD25 on IgD+	Weighted median	28	-0.00778261	0.00930384	0.402877	-0.0260181	0.0104529	0.992248	0.974317	1.01051
1UP5aj	ebi-a-GCST90018864	Ischemic stroke	CD25 on IgD+	Inverse variance weighted	28	-0.00398065	0.00702575	0.571	-0.0177511	0.00978983	0.996027	0.982406	1.00984
1UP5aj	ebi-a-GCST90018864	Ischemic stroke	CD25 on IgD+	Simple mode	28	-0.0258746	0.0211382	0.231501	-0.0673054	0.0155562	0.974457	0.93491	1.01568
1UP5aj	ebi-a-GCST90018864	Ischemic stroke	CD25 on IgD+	Weighted mode	28	-0.00895029	0.00872348	0.313997	-0.0260483	0.00814774	0.99109	0.974288	1.00818
1VgTzw	ebi-a-GCST90018864	Ischemic stroke	HLA DR on CD33br HLA DR+ CD14-	MR Egger	25	0.00948396	0.00912001	0.309192	-0.00839127	0.0273592	1.00953	0.991644	1.02774
1VgTzw	ebi-a-GCST90018864	Ischemic stroke	HLA DR on CD33br HLA DR+ CD14-	Weighted median	25	0.00638369	0.00806656	0.428724	-0.00942676	0.0221942	1.0064	0.990618	1.02244
1VgTzw	ebi-a-GCST90018864	Ischemic stroke	HLA DR on CD33br HLA DR+ CD14-	Inverse variance weighted	25	0.00205001	0.00592527	0.729359	-0.00956352	0.0136635	1.00205	0.990482	1.01376
1VgTzw	ebi-a-GCST90018864	Ischemic stroke	HLA DR on CD33br HLA DR+ CD14-	Simple mode	25	0.0035339	0.0122122	0.774779	-0.0204019	0.0274697	1.00354	0.979805	1.02785
1VgTzw	ebi-a-GCST90018864	Ischemic stroke	HLA DR on CD33br HLA DR+ CD14-	Weighted mode	25	0.00514711	0.00736842	0.491556	-0.00929499	0.0195892	1.00516	0.990748	1.01978
1wdola	ebi-a-GCST90018864	Ischemic stroke	CD8 on EM CD8br	MR Egger	24	-0.00613864	0.0204874	0.767272	-0.046294	0.0340167	0.99388	0.954761	1.0346
1wdola	ebi-a-GCST90018864	Ischemic stroke	CD8 on EM CD8br	Weighted median	24	-0.0013968	0.0168901	0.934091	-0.0345013	0.0317077	0.998604	0.966087	1.03222
1wdola	ebi-a-GCST90018864	Ischemic stroke	CD8 on EM CD8br	Inverse variance weighted	24	-0.00195238	0.0112287	0.861964	-0.0239606	0.0200558	0.99805	0.976324	1.02026
1wdola	ebi-a-GCST90018864	Ischemic stroke	CD8 on EM CD8br	Simple mode	24	0.0222983	0.0267809	0.413622	-0.0301923	0.074789	1.02255	0.970259	1.07766
1wdola	ebi-a-GCST90018864	Ischemic stroke	CD8 on EM CD8br	Weighted mode	24	-0.0056919	0.0191098	0.76849	-0.0431472	0.0317634	0.994324	0.95777	1.03227
1wplUS	ebi-a-GCST90018864	Ischemic stroke	IgD- CD38dim %lymphocyte	MR Egger	25	0.00182225	0.0158037	0.909204	-0.029153	0.0327975	1.00182	0.971268	1.03334
1wplUS	ebi-a-GCST90018864	Ischemic stroke	IgD- CD38dim %lymphocyte	Weighted median	25	-0.00159849	0.0187647	0.932113	-0.0383774	0.0351804	0.998403	0.96235	1.03581
1wplUS	ebi-a-GCST90018864	Ischemic stroke	IgD- CD38dim %lymphocyte	Inverse variance weighted	25	0.00202327	0.0115918	0.861439	-0.0206967	0.0247432	1.00203	0.979516	1.02505
1wplUS	ebi-a-GCST90018864	Ischemic stroke	IgD- CD38dim %lymphocyte	Simple mode	25	0.00523667	0.0316051	0.869788	-0.0567093	0.0671826	1.00525	0.944869	1.06949
1wplUS	ebi-a-GCST90018864	Ischemic stroke	IgD- CD38dim %lymphocyte	Weighted mode	25	0.00762243	0.0180859	0.677173	-0.027826	0.0430708	1.00765	0.972558	1.04401
1WWFoa	ebi-a-GCST90018864	Ischemic stroke	CD25++ CD8br %CD8br	MR Egger	23	-0.0108459	0.0297195	0.718804	-0.069096	0.0474042	0.989213	0.933237	1.04855
1WWFoa	ebi-a-GCST90018864	Ischemic stroke	CD25++ CD8br %CD8br	Weighted median	23	0.00149935	0.0212016	0.943622	-0.0400558	0.0430545	1.0015	0.960736	1.04399
1WWFoa	ebi-a-GCST90018864	Ischemic stroke	CD25++ CD8br %CD8br	Inverse variance weighted	23	0.000753808	0.0155465	0.961328	-0.0297174	0.031225	1.00075	0.97072	1.03172
1WWFoa	ebi-a-GCST90018864	Ischemic stroke	CD25++ CD8br %CD8br	Simple mode	23	0.0134966	0.0320162	0.677441	-0.0492552	0.0762484	1.01359	0.951938	1.07923
1WWFoa	ebi-a-GCST90018864	Ischemic stroke	CD25++ CD8br %CD8br	Weighted mode	23	0.00586535	0.0251201	0.817538	-0.04337	0.0551007	1.00588	0.957557	1.05665
1Xjajg	ebi-a-GCST90018864	Ischemic stroke	CD33dim HLA DR- AC	MR Egger	25	-0.00532153	0.0086653	0.545164	-0.0223055	0.0116625	0.994693	0.977941	1.01173
1Xjajg	ebi-a-GCST90018864	Ischemic stroke	CD33dim HLA DR- AC	Weighted median	25	-0.00436557	0.00916968	0.634012	-0.0223381	0.013607	0.995644	0.97791	1.0137
1Xjajg	ebi-a-GCST90018864	Ischemic stroke	CD33dim HLA DR- AC	Inverse variance weighted	25	0.0026836	0.00737016	0.715771	-0.0117619	0.0171291	1.00269	0.988307	1.01728
1Xjajg	ebi-a-GCST90018864	Ischemic stroke	CD33dim HLA DR- AC	Simple mode	25	0.00625352	0.0155232	0.690625	-0.024172	0.036679	1.00627	0.976118	1.03736
1Xjajg	ebi-a-GCST90018864	Ischemic stroke	CD33dim HLA DR- AC	Weighted mode	25	-0.00388523	0.00828065	0.643165	-0.0201153	0.0123448	0.996122	0.980086	1.01242
2AHM0w	ebi-a-GCST90018864	Ischemic stroke	BAFF-R on IgD+ CD38dim	MR Egger	25	-0.0139972	0.00967062	0.16128	-0.0329516	0.0049572	0.9861	0.967585	1.00497
2AHM0w	ebi-a-GCST90018864	Ischemic stroke	BAFF-R on IgD+ CD38dim	Weighted median	25	-0.00618864	0.00887425	0.485571	-0.0235822	0.0112049	0.99383	0.976694	1.01127
2AHM0w	ebi-a-GCST90018864	Ischemic stroke	BAFF-R on IgD+ CD38dim	Inverse variance weighted	25	-0.00388283	0.00699824	0.579011	-0.0175994	0.00983371	0.996125	0.982555	1.00988
2AHM0w	ebi-a-GCST90018864	Ischemic stroke	BAFF-R on IgD+ CD38dim	Simple mode	25	-0.00708088	0.01711	0.682663	-0.0406165	0.0264548	0.992944	0.960197	1.02681
2AHM0w	ebi-a-GCST90018864	Ischemic stroke	BAFF-R on IgD+ CD38dim	Weighted mode	25	-0.00908925	0.0070605	0.210254	-0.0229278	0.00474933	0.990952	0.977333	1.00476
2fXwgw	ebi-a-GCST90018864	Ischemic stroke	CD8dim %leukocyte	MR Egger	18	-0.018716	0.0219453	0.406329	-0.0617288	0.0242967	0.981458	0.940138	1.02459
2fXwgw	ebi-a-GCST90018864	Ischemic stroke	CD8dim %leukocyte	Weighted median	18	0.00103273	0.0209201	0.960628	-0.0399708	0.0420362	1.00103	0.960818	1.04293
2fXwgw	ebi-a-GCST90018864	Ischemic stroke	CD8dim %leukocyte	Inverse variance weighted	18	-0.0080798	0.0146518	0.581321	-0.0367972	0.0206376	0.991953	0.963872	1.02085
2fXwgw	ebi-a-GCST90018864	Ischemic stroke	CD8dim %leukocyte	Simple mode	18	0.00439893	0.0311472	0.889348	-0.0566497	0.0654475	1.00441	0.944925	1.06764
2fXwgw	ebi-a-GCST90018864	Ischemic stroke	CD8dim %leukocyte	Weighted mode	18	5.06633e-05	0.0204227	0.99805	-0.0399777	0.0400791	1.00005	0.960811	1.04089
2FZKTh	ebi-a-GCST90018864	Ischemic stroke	CD39+ activated Treg AC	MR Egger	30	0.0206323	0.0111109	0.0738678	-0.00114501	0.0424097	1.02085	0.998856	1.04332
2FZKTh	ebi-a-GCST90018864	Ischemic stroke	CD39+ activated Treg AC	Weighted median	30	0.0155441	0.00884752	0.0789372	-0.00179706	0.0328852	1.01567	0.998205	1.03343
2FZKTh	ebi-a-GCST90018864	Ischemic stroke	CD39+ activated Treg AC	Inverse variance weighted	30	0.00483923	0.00701252	0.490141	-0.00890531	0.0185838	1.00485	0.991134	1.01876
2FZKTh	ebi-a-GCST90018864	Ischemic stroke	CD39+ activated Treg AC	Simple mode	30	-0.0210507	0.0194552	0.288165	-0.0591829	0.0170815	0.979169	0.942534	1.01723
2FZKTh	ebi-a-GCST90018864	Ischemic stroke	CD39+ activated Treg AC	Weighted mode	30	0.0134637	0.00835855	0.118063	-0.00291909	0.0298464	1.01355	0.997085	1.0303
2j2doN	ebi-a-GCST90018864	Ischemic stroke	CD20- %B cell	MR Egger	19	0.00714865	0.0231497	0.761225	-0.0382247	0.052522	1.00717	0.962497	1.05393
2j2doN	ebi-a-GCST90018864	Ischemic stroke	CD20- %B cell	Weighted median	19	0.00505339	0.017441	0.772013	-0.029131	0.0392377	1.00507	0.971289	1.04002
2j2doN	ebi-a-GCST90018864	Ischemic stroke	CD20- %B cell	Inverse variance weighted	19	-0.00559381	0.0131749	0.671142	-0.0314166	0.0202289	0.994422	0.969072	1.02043
2j2doN	ebi-a-GCST90018864	Ischemic stroke	CD20- %B cell	Simple mode	19	-0.00581605	0.0262285	0.827008	-0.0572239	0.0455918	0.994201	0.944383	1.04665
2j2doN	ebi-a-GCST90018864	Ischemic stroke	CD20- %B cell	Weighted mode	19	-0.00140313	0.0169532	0.934952	-0.0346313	0.0318251	0.998598	0.965961	1.03234
2qxoDY	ebi-a-GCST90018864	Ischemic stroke	CD45RA on naive CD8br	MR Egger	23	-0.00353671	0.0176315	0.842949	-0.0380945	0.0310211	0.99647	0.962622	1.03151
2qxoDY	ebi-a-GCST90018864	Ischemic stroke	CD45RA on naive CD8br	Weighted median	23	-0.00660935	0.0178569	0.711286	-0.0416088	0.0283901	0.993412	0.959245	1.0288
2qxoDY	ebi-a-GCST90018864	Ischemic stroke	CD45RA on naive CD8br	Inverse variance weighted	23	0.00808709	0.0115862	0.485181	-0.0146218	0.030796	1.00812	0.985485	1.03128
2qxoDY	ebi-a-GCST90018864	Ischemic stroke	CD45RA on naive CD8br	Simple mode	23	0.0384022	0.0288844	0.1973	-0.0182111	0.0950156	1.03915	0.981954	1.09968
2qxoDY	ebi-a-GCST90018864	Ischemic stroke	CD45RA on naive CD8br	Weighted mode	23	-0.00833415	0.0181272	0.650201	-0.0438635	0.0271952	0.9917	0.957085	1.02757
312o5A	ebi-a-GCST90018864	Ischemic stroke	SSC-A on B cell	MR Egger	14	-0.0052759	0.0399397	0.897097	-0.0835577	0.0730059	0.994738	0.919838	1.07574
312o5A	ebi-a-GCST90018864	Ischemic stroke	SSC-A on B cell	Weighted median	14	-0.0361068	0.0265654	0.174094	-0.088175	0.0159614	0.964537	0.915601	1.01609
312o5A	ebi-a-GCST90018864	Ischemic stroke	SSC-A on B cell	Inverse variance weighted	14	-0.025515	0.0182461	0.161999	-0.0612774	0.0102474	0.974808	0.940562	1.0103
312o5A	ebi-a-GCST90018864	Ischemic stroke	SSC-A on B cell	Simple mode	14	-0.0641247	0.0401353	0.134118	-0.14279	0.0145404	0.937888	0.866936	1.01465
312o5A	ebi-a-GCST90018864	Ischemic stroke	SSC-A on B cell	Weighted mode	14	-0.0357227	0.0351815	0.328449	-0.104678	0.033233	0.964908	0.900614	1.03379
3ECO17	ebi-a-GCST90018864	Ischemic stroke	IgD+ CD38br AC	MR Egger	30	0.00703564	0.00770106	0.368731	-0.00805844	0.0221297	1.00706	0.991974	1.02238
3ECO17	ebi-a-GCST90018864	Ischemic stroke	IgD+ CD38br AC	Weighted median	30	0.003648	0.00848236	0.667146	-0.0129774	0.0202734	1.00365	0.987106	1.02048
3ECO17	ebi-a-GCST90018864	Ischemic stroke	IgD+ CD38br AC	Inverse variance weighted	30	0.0026445	0.00646944	0.68271	-0.0100356	0.0153246	1.00265	0.990015	1.01544
3ECO17	ebi-a-GCST90018864	Ischemic stroke	IgD+ CD38br AC	Simple mode	30	-0.000977878	0.0175309	0.955899	-0.0353384	0.0333826	0.999023	0.965279	1.03395
3ECO17	ebi-a-GCST90018864	Ischemic stroke	IgD+ CD38br AC	Weighted mode	30	0.00391709	0.00698632	0.579322	-0.00977609	0.0176103	1.00392	0.990272	1.01777
3el7vu	ebi-a-GCST90018864	Ischemic stroke	Naive CD8br %T cell	MR Egger	29	0.0108312	0.0154836	0.490207	-0.0195167	0.041179	1.01089	0.980673	1.04204
3el7vu	ebi-a-GCST90018864	Ischemic stroke	Naive CD8br %T cell	Weighted median	29	0.0160503	0.0163735	0.326958	-0.0160418	0.0481424	1.01618	0.984086	1.04932
3el7vu	ebi-a-GCST90018864	Ischemic stroke	Naive CD8br %T cell	Inverse variance weighted	29	0.00571616	0.0126191	0.650565	-0.0190172	0.0304495	1.00573	0.981162	1.03092
3el7vu	ebi-a-GCST90018864	Ischemic stroke	Naive CD8br %T cell	Simple mode	29	0.0153449	0.028231	0.591055	-0.0399879	0.0706776	1.01546	0.960801	1.07324
3el7vu	ebi-a-GCST90018864	Ischemic stroke	Naive CD8br %T cell	Weighted mode	29	0.00815886	0.0138412	0.560279	-0.0189699	0.0352877	1.00819	0.981209	1.03592
3gnU2C	ebi-a-GCST90018864	Ischemic stroke	BAFF-R on IgD- CD38br	MR Egger	15	-0.0258264	0.0413527	0.54308	-0.106878	0.055225	0.974504	0.898636	1.05678
3gnU2C	ebi-a-GCST90018864	Ischemic stroke	BAFF-R on IgD- CD38br	Weighted median	15	-0.00973148	0.0275846	0.724249	-0.0637974	0.0443344	0.990316	0.938195	1.04533
3gnU2C	ebi-a-GCST90018864	Ischemic stroke	BAFF-R on IgD- CD38br	Inverse variance weighted	15	0.0114105	0.0224924	0.611941	-0.0326746	0.0554955	1.01148	0.967853	1.05706
3gnU2C	ebi-a-GCST90018864	Ischemic stroke	BAFF-R on IgD- CD38br	Simple mode	15	0.0180439	0.0624703	0.776937	-0.104398	0.140486	1.01821	0.900867	1.15083
3gnU2C	ebi-a-GCST90018864	Ischemic stroke	BAFF-R on IgD- CD38br	Weighted mode	15	-0.0081452	0.0286823	0.780582	-0.0643624	0.048072	0.991888	0.937665	1.04925
3M55Bi	ebi-a-GCST90018864	Ischemic stroke	CD20 on IgD+ CD38-	MR Egger	26	0.0186041	0.0246019	0.456885	-0.0296156	0.0668239	1.01878	0.970819	1.06911
3M55Bi	ebi-a-GCST90018864	Ischemic stroke	CD20 on IgD+ CD38-	Weighted median	26	0.0132598	0.0187322	0.479033	-0.0234554	0.0499749	1.01335	0.976818	1.05124
3M55Bi	ebi-a-GCST90018864	Ischemic stroke	CD20 on IgD+ CD38-	Inverse variance weighted	26	0.0150406	0.013993	0.282434	-0.0123857	0.0424669	1.01515	0.987691	1.04338
3M55Bi	ebi-a-GCST90018864	Ischemic stroke	CD20 on IgD+ CD38-	Simple mode	26	0.0268426	0.0268137	0.326382	-0.0257123	0.0793975	1.02721	0.974615	1.08263
3M55Bi	ebi-a-GCST90018864	Ischemic stroke	CD20 on IgD+ CD38-	Weighted mode	26	0.0170053	0.0176848	0.345471	-0.0176569	0.0516674	1.01715	0.982498	1.05303
3rvh5I	ebi-a-GCST90018864	Ischemic stroke	CD86+ plasmacytoid DC %DC	MR Egger	29	0.0163381	0.0163608	0.32685	-0.0157292	0.0484054	1.01647	0.984394	1.0496
3rvh5I	ebi-a-GCST90018864	Ischemic stroke	CD86+ plasmacytoid DC %DC	Weighted median	29	0.0116593	0.0163342	0.475353	-0.0203557	0.0436743	1.01173	0.97985	1.04464
3rvh5I	ebi-a-GCST90018864	Ischemic stroke	CD86+ plasmacytoid DC %DC	Inverse variance weighted	29	0.00350019	0.0103146	0.734351	-0.0167164	0.0237168	1.00351	0.983423	1.024
3rvh5I	ebi-a-GCST90018864	Ischemic stroke	CD86+ plasmacytoid DC %DC	Simple mode	29	-0.00948866	0.0262279	0.720234	-0.0608953	0.0419179	0.990556	0.940922	1.04281
3rvh5I	ebi-a-GCST90018864	Ischemic stroke	CD86+ plasmacytoid DC %DC	Weighted mode	29	0.00733616	0.0141819	0.609015	-0.0204603	0.0351326	1.00736	0.979748	1.03576
3RzK3i	ebi-a-GCST90018864	Ischemic stroke	CD19 on unsw mem	MR Egger	25	-0.00719707	0.0190223	0.708641	-0.0444807	0.0300866	0.992829	0.956494	1.03054
3RzK3i	ebi-a-GCST90018864	Ischemic stroke	CD19 on unsw mem	Weighted median	25	-0.00877845	0.0177255	0.620428	-0.0435205	0.0259636	0.99126	0.957413	1.0263
3RzK3i	ebi-a-GCST90018864	Ischemic stroke	CD19 on unsw mem	Inverse variance weighted	25	-0.0118911	0.0144161	0.409455	-0.0401467	0.0163644	0.988179	0.960649	1.0165
3RzK3i	ebi-a-GCST90018864	Ischemic stroke	CD19 on unsw mem	Simple mode	25	0.0222911	0.0332043	0.50842	-0.0427894	0.0873715	1.02254	0.958113	1.0913
3RzK3i	ebi-a-GCST90018864	Ischemic stroke	CD19 on unsw mem	Weighted mode	25	-0.00232767	0.0148039	0.876376	-0.0313433	0.0266879	0.997675	0.969143	1.02705
3SSZVu	ebi-a-GCST90018864	Ischemic stroke	TD CD8br %CD8br	MR Egger	24	0.00653114	0.0265263	0.8078	-0.0454604	0.0585227	1.00655	0.955557	1.06027
3SSZVu	ebi-a-GCST90018864	Ischemic stroke	TD CD8br %CD8br	Weighted median	24	-0.00541517	0.0194715	0.78093	-0.0435792	0.0327489	0.994599	0.957357	1.03329
3SSZVu	ebi-a-GCST90018864	Ischemic stroke	TD CD8br %CD8br	Inverse variance weighted	24	-0.00905206	0.0154975	0.559154	-0.0394271	0.021323	0.990989	0.96134	1.02155
3SSZVu	ebi-a-GCST90018864	Ischemic stroke	TD CD8br %CD8br	Simple mode	24	-0.0179403	0.0308944	0.56709	-0.0784934	0.0426127	0.98222	0.924508	1.04353
3SSZVu	ebi-a-GCST90018864	Ischemic stroke	TD CD8br %CD8br	Weighted mode	24	-0.0119623	0.0194437	0.544442	-0.050072	0.0261473	0.988109	0.951161	1.02649
3VJ7qi	ebi-a-GCST90018864	Ischemic stroke	CD27 on IgD- CD38dim	MR Egger	32	-0.0123727	0.014556	0.402055	-0.0409024	0.0161571	0.987704	0.959923	1.01629
3VJ7qi	ebi-a-GCST90018864	Ischemic stroke	CD27 on IgD- CD38dim	Weighted median	32	-0.00866776	0.0118097	0.462976	-0.0318147	0.0144792	0.99137	0.968686	1.01458
3VJ7qi	ebi-a-GCST90018864	Ischemic stroke	CD27 on IgD- CD38dim	Inverse variance weighted	32	-0.00790825	0.00940198	0.400277	-0.0263361	0.0105196	0.992123	0.974008	1.01058
3VJ7qi	ebi-a-GCST90018864	Ischemic stroke	CD27 on IgD- CD38dim	Simple mode	32	-0.00400978	0.0224328	0.8593	-0.0479781	0.0399586	0.995998	0.953155	1.04077
3VJ7qi	ebi-a-GCST90018864	Ischemic stroke	CD27 on IgD- CD38dim	Weighted mode	32	-0.00817187	0.0102363	0.430756	-0.028235	0.0118913	0.991861	0.97216	1.01196
41sD9d	ebi-a-GCST90018864	Ischemic stroke	HLA DR on CD33dim HLA DR+ CD11b+	MR Egger	22	0.0169488	0.0121103	0.176971	-0.00678734	0.040685	1.01709	0.993236	1.04152
41sD9d	ebi-a-GCST90018864	Ischemic stroke	HLA DR on CD33dim HLA DR+ CD11b+	Weighted median	22	0.00136623	0.0104122	0.895606	-0.0190417	0.0217741	1.00137	0.981138	1.02201
41sD9d	ebi-a-GCST90018864	Ischemic stroke	HLA DR on CD33dim HLA DR+ CD11b+	Inverse variance weighted	22	0.00764537	0.00713518	0.283944	-0.00633959	0.0216303	1.00767	0.99368	1.02187
41sD9d	ebi-a-GCST90018864	Ischemic stroke	HLA DR on CD33dim HLA DR+ CD11b+	Simple mode	22	-0.00272559	0.0163758	0.869403	-0.0348221	0.029371	0.997278	0.965777	1.02981
41sD9d	ebi-a-GCST90018864	Ischemic stroke	HLA DR on CD33dim HLA DR+ CD11b+	Weighted mode	22	0.00641951	0.0116865	0.588586	-0.016486	0.029325	1.00644	0.983649	1.02976
41Z1yy	ebi-a-GCST90018864	Ischemic stroke	CD25 on IgD+ CD38br	MR Egger	14	-0.0325803	0.0554358	0.567621	-0.141234	0.0760739	0.967945	0.868286	1.07904
41Z1yy	ebi-a-GCST90018864	Ischemic stroke	CD25 on IgD+ CD38br	Weighted median	14	-0.0116786	0.0307837	0.704409	-0.0720147	0.0486575	0.988389	0.930517	1.04986
41Z1yy	ebi-a-GCST90018864	Ischemic stroke	CD25 on IgD+ CD38br	Inverse variance weighted	14	0.000536553	0.0215648	0.98015	-0.0417304	0.0428035	1.00054	0.959128	1.04373
41Z1yy	ebi-a-GCST90018864	Ischemic stroke	CD25 on IgD+ CD38br	Simple mode	14	-0.0375399	0.0426647	0.394898	-0.121163	0.0460829	0.963156	0.88589	1.04716
41Z1yy	ebi-a-GCST90018864	Ischemic stroke	CD25 on IgD+ CD38br	Weighted mode	14	-0.0166744	0.0387426	0.673962	-0.0926099	0.0592611	0.983464	0.911549	1.06105
42JezL	ebi-a-GCST90018864	Ischemic stroke	FSC-A on HLA DR+ NK	MR Egger	21	-0.0194663	0.0169897	0.266118	-0.0527661	0.0138336	0.980722	0.948602	1.01393
42JezL	ebi-a-GCST90018864	Ischemic stroke	FSC-A on HLA DR+ NK	Weighted median	21	-0.00514723	0.0157889	0.744421	-0.0360934	0.025799	0.994866	0.96455	1.02613
42JezL	ebi-a-GCST90018864	Ischemic stroke	FSC-A on HLA DR+ NK	Inverse variance weighted	21	-0.00681061	0.0127238	0.592466	-0.0317493	0.0181281	0.993213	0.968749	1.01829
42JezL	ebi-a-GCST90018864	Ischemic stroke	FSC-A on HLA DR+ NK	Simple mode	21	-0.00204566	0.0236049	0.931802	-0.0483113	0.04422	0.997956	0.952837	1.04521
42JezL	ebi-a-GCST90018864	Ischemic stroke	FSC-A on HLA DR+ NK	Weighted mode	21	-0.007501	0.0128297	0.565316	-0.0326473	0.0176453	0.992527	0.96788	1.0178
46Bgxy	ebi-a-GCST90018864	Ischemic stroke	BAFF-R on IgD+ CD38-	MR Egger	22	-0.00775229	0.0104834	0.468208	-0.0282998	0.0127953	0.992278	0.972097	1.01288
46Bgxy	ebi-a-GCST90018864	Ischemic stroke	BAFF-R on IgD+ CD38-	Weighted median	22	-0.00462952	0.0100452	0.644893	-0.0243181	0.0150591	0.995381	0.975975	1.01517
46Bgxy	ebi-a-GCST90018864	Ischemic stroke	BAFF-R on IgD+ CD38-	Inverse variance weighted	22	-0.00646655	0.00774576	0.403802	-0.0216482	0.00871514	0.993554	0.978584	1.00875
46Bgxy	ebi-a-GCST90018864	Ischemic stroke	BAFF-R on IgD+ CD38-	Simple mode	22	-0.00891701	0.0236804	0.710281	-0.0553306	0.0374966	0.991123	0.946172	1.03821
46Bgxy	ebi-a-GCST90018864	Ischemic stroke	BAFF-R on IgD+ CD38-	Weighted mode	22	-0.00780218	0.00964888	0.427806	-0.026714	0.0111096	0.992228	0.97364	1.01117
49ZIbD	ebi-a-GCST90018864	Ischemic stroke	CD28+ DN (CD4-CD8-) AC	MR Egger	12	0.00968948	0.0470542	0.840984	-0.0825368	0.101916	1.00974	0.920778	1.10729
49ZIbD	ebi-a-GCST90018864	Ischemic stroke	CD28+ DN (CD4-CD8-) AC	Weighted median	12	0.0042372	0.0327224	0.896971	-0.0598988	0.0683732	1.00425	0.94186	1.07076
49ZIbD	ebi-a-GCST90018864	Ischemic stroke	CD28+ DN (CD4-CD8-) AC	Inverse variance weighted	12	-0.00558033	0.0230607	0.808792	-0.0507793	0.0396186	0.994435	0.950488	1.04041
49ZIbD	ebi-a-GCST90018864	Ischemic stroke	CD28+ DN (CD4-CD8-) AC	Simple mode	12	0.00148508	0.0466482	0.975173	-0.0899453	0.0929155	1.00149	0.913981	1.09737
49ZIbD	ebi-a-GCST90018864	Ischemic stroke	CD28+ DN (CD4-CD8-) AC	Weighted mode	12	0.00741015	0.0397	0.85533	-0.0704018	0.0852221	1.00744	0.932019	1.08896
4a23Yq	ebi-a-GCST90018864	Ischemic stroke	CD45RA+ CD8br %CD8br	MR Egger	27	0.00301917	0.00918577	0.745136	-0.0149849	0.0210233	1.00302	0.985127	1.02125
4a23Yq	ebi-a-GCST90018864	Ischemic stroke	CD45RA+ CD8br %CD8br	Weighted median	27	-0.00139689	0.0101369	0.890396	-0.0212652	0.0184714	0.998604	0.978959	1.01864
4a23Yq	ebi-a-GCST90018864	Ischemic stroke	CD45RA+ CD8br %CD8br	Inverse variance weighted	27	-0.00734902	0.00780662	0.346509	-0.02265	0.00795196	0.992678	0.977605	1.00798
4a23Yq	ebi-a-GCST90018864	Ischemic stroke	CD45RA+ CD8br %CD8br	Simple mode	27	0.00174597	0.0164747	0.916412	-0.0305444	0.0340364	1.00175	0.969917	1.03462
4a23Yq	ebi-a-GCST90018864	Ischemic stroke	CD45RA+ CD8br %CD8br	Weighted mode	27	-0.001738	0.00900289	0.84842	-0.0193837	0.0159077	0.998264	0.980803	1.01603
4AE77a	ebi-a-GCST90018864	Ischemic stroke	CD11b on Gr MDSC	MR Egger	3	-0.0213729	0.0567121	0.770558	-0.132529	0.0897827	0.978854	0.875878	1.09394
4AE77a	ebi-a-GCST90018864	Ischemic stroke	CD11b on Gr MDSC	Weighted median	3	-0.0303286	0.01891	0.10875	-0.0673922	0.00673505	0.970127	0.934828	1.00676
4AE77a	ebi-a-GCST90018864	Ischemic stroke	CD11b on Gr MDSC	Inverse variance weighted	3	-0.0234439	0.0157595	0.136856	-0.0543325	0.00744474	0.976829	0.947117	1.00747
4AE77a	ebi-a-GCST90018864	Ischemic stroke	CD11b on Gr MDSC	Simple mode	3	-0.0344477	0.0222795	0.262109	-0.0781155	0.00922007	0.966139	0.924858	1.00926
4AE77a	ebi-a-GCST90018864	Ischemic stroke	CD11b on Gr MDSC	Weighted mode	3	-0.0119868	0.0200582	0.610759	-0.051301	0.0273274	0.988085	0.949993	1.0277
4dTQmb	ebi-a-GCST90018864	Ischemic stroke	Activated & secreting Treg %CD4+	MR Egger	31	-0.000173788	0.00739771	0.981419	-0.0146733	0.0143257	0.999826	0.985434	1.01443
4dTQmb	ebi-a-GCST90018864	Ischemic stroke	Activated & secreting Treg %CD4+	Weighted median	31	-0.0117641	0.00869003	0.175818	-0.0287965	0.00526837	0.988305	0.971614	1.00528
4dTQmb	ebi-a-GCST90018864	Ischemic stroke	Activated & secreting Treg %CD4+	Inverse variance weighted	31	-0.00130681	0.00640239	0.838266	-0.0138555	0.0112419	0.998694	0.98624	1.01131
4dTQmb	ebi-a-GCST90018864	Ischemic stroke	Activated & secreting Treg %CD4+	Simple mode	31	-0.00875067	0.0131693	0.511461	-0.0345625	0.0170611	0.991288	0.966028	1.01721
4dTQmb	ebi-a-GCST90018864	Ischemic stroke	Activated & secreting Treg %CD4+	Weighted mode	31	-0.00967376	0.00769532	0.218418	-0.0247566	0.00540908	0.990373	0.975547	1.00542
4g1OMC	ebi-a-GCST90018864	Ischemic stroke	CD24 on IgD- CD38dim	MR Egger	7	0.00461036	0.0428317	0.918468	-0.0793397	0.0885605	1.00462	0.923726	1.0926
4g1OMC	ebi-a-GCST90018864	Ischemic stroke	CD24 on IgD- CD38dim	Weighted median	7	0.0163655	0.0311024	0.598762	-0.0445952	0.0773262	1.0165	0.956385	1.08039
4g1OMC	ebi-a-GCST90018864	Ischemic stroke	CD24 on IgD- CD38dim	Inverse variance weighted	7	0.0175789	0.0272129	0.518295	-0.0357584	0.0709162	1.01773	0.964873	1.07349
4g1OMC	ebi-a-GCST90018864	Ischemic stroke	CD24 on IgD- CD38dim	Simple mode	7	0.0261138	0.0409911	0.547607	-0.0542288	0.106456	1.02646	0.947215	1.11233
4g1OMC	ebi-a-GCST90018864	Ischemic stroke	CD24 on IgD- CD38dim	Weighted mode	7	0.0179536	0.0362419	0.637947	-0.0530805	0.0889878	1.01812	0.948304	1.09307
4HHfft	ebi-a-GCST90018864	Ischemic stroke	CD28- CD8br %CD8br	MR Egger	24	0.013573	0.0406843	0.741827	-0.0661682	0.0933141	1.01367	0.935973	1.09781
4HHfft	ebi-a-GCST90018864	Ischemic stroke	CD28- CD8br %CD8br	Weighted median	24	-0.00489005	0.0243802	0.841031	-0.0526753	0.0428952	0.995122	0.948688	1.04383
4HHfft	ebi-a-GCST90018864	Ischemic stroke	CD28- CD8br %CD8br	Inverse variance weighted	24	0.00743218	0.0176497	0.673686	-0.0271611	0.0420255	1.00746	0.973204	1.04292
4HHfft	ebi-a-GCST90018864	Ischemic stroke	CD28- CD8br %CD8br	Simple mode	24	-0.0105343	0.0358187	0.771319	-0.080739	0.0596704	0.989521	0.922434	1.06149
4HHfft	ebi-a-GCST90018864	Ischemic stroke	CD28- CD8br %CD8br	Weighted mode	24	-0.00699714	0.0289991	0.81147	-0.0638354	0.0498411	0.993027	0.938159	1.0511
4mHLGH	ebi-a-GCST90018864	Ischemic stroke	CD8br NKT %lymphocyte	MR Egger	29	0.0379191	0.0237216	0.121568	-0.00857514	0.0844133	1.03865	0.991462	1.08808
4mHLGH	ebi-a-GCST90018864	Ischemic stroke	CD8br NKT %lymphocyte	Weighted median	29	-0.00370488	0.0190697	0.845956	-0.0410815	0.0336718	0.996302	0.959751	1.03425
4mHLGH	ebi-a-GCST90018864	Ischemic stroke	CD8br NKT %lymphocyte	Inverse variance weighted	29	0.0096727	0.0126939	0.446064	-0.0152074	0.0345528	1.00972	0.984908	1.03516
4mHLGH	ebi-a-GCST90018864	Ischemic stroke	CD8br NKT %lymphocyte	Simple mode	29	0.00678884	0.0319525	0.833282	-0.0558381	0.0694158	1.00681	0.945692	1.07188
4mHLGH	ebi-a-GCST90018864	Ischemic stroke	CD8br NKT %lymphocyte	Weighted mode	29	0.0012397	0.019904	0.950779	-0.0377721	0.0402515	1.00124	0.962932	1.04107
4ueLiF	ebi-a-GCST90018864	Ischemic stroke	CD3 on naive CD8br	MR Egger	25	0.0297716	0.0211846	0.173284	-0.0117502	0.0712934	1.03022	0.988319	1.0739
4ueLiF	ebi-a-GCST90018864	Ischemic stroke	CD3 on naive CD8br	Weighted median	25	0.0172242	0.0163908	0.29333	-0.0149018	0.0493503	1.01737	0.985209	1.05059
4ueLiF	ebi-a-GCST90018864	Ischemic stroke	CD3 on naive CD8br	Inverse variance weighted	25	0.0235654	0.0112463	0.0361364	0.00152264	0.0456082	1.02385	1.00152	1.04666
4ueLiF	ebi-a-GCST90018864	Ischemic stroke	CD3 on naive CD8br	Simple mode	25	0.0177968	0.0275622	0.524604	-0.0362252	0.0718187	1.01796	0.964423	1.07446
4ueLiF	ebi-a-GCST90018864	Ischemic stroke	CD3 on naive CD8br	Weighted mode	25	0.0155458	0.0175936	0.385676	-0.0189377	0.0500292	1.01567	0.981241	1.0513
4vm6AP	ebi-a-GCST90018864	Ischemic stroke	CD33dim HLA DR+ CD11b- %CD33dim HLA DR+	MR Egger	25	0.00799926	0.00657149	0.235845	-0.00488087	0.0208794	1.00803	0.995131	1.0211
4vm6AP	ebi-a-GCST90018864	Ischemic stroke	CD33dim HLA DR+ CD11b- %CD33dim HLA DR+	Weighted median	25	0.00806122	0.00616482	0.191003	-0.00402183	0.0201443	1.00809	0.995986	1.02035
4vm6AP	ebi-a-GCST90018864	Ischemic stroke	CD33dim HLA DR+ CD11b- %CD33dim HLA DR+	Inverse variance weighted	25	0.00364396	0.00478107	0.445962	-0.00572694	0.0130149	1.00365	0.994289	1.0131
4vm6AP	ebi-a-GCST90018864	Ischemic stroke	CD33dim HLA DR+ CD11b- %CD33dim HLA DR+	Simple mode	25	-0.0313056	0.0161518	0.0644478	-0.0629632	0.000351997	0.969179	0.938978	1.00035
4vm6AP	ebi-a-GCST90018864	Ischemic stroke	CD33dim HLA DR+ CD11b- %CD33dim HLA DR+	Weighted mode	25	0.00826594	0.00554289	0.148918	-0.00259811	0.01913	1.0083	0.997405	1.01931
4YnIvE	ebi-a-GCST90018864	Ischemic stroke	CD4 on CM CD4 +	MR Egger	17	-0.0404061	0.0436758	0.36954	-0.126011	0.0451984	0.960399	0.881606	1.04624
4YnIvE	ebi-a-GCST90018864	Ischemic stroke	CD4 on CM CD4 +	Weighted median	17	0.0315064	0.0234648	0.179367	-0.0144847	0.0774974	1.03201	0.98562	1.08058
4YnIvE	ebi-a-GCST90018864	Ischemic stroke	CD4 on CM CD4 +	Inverse variance weighted	17	0.0213481	0.0199758	0.285208	-0.0178046	0.0605007	1.02158	0.982353	1.06237
4YnIvE	ebi-a-GCST90018864	Ischemic stroke	CD4 on CM CD4 +	Simple mode	17	0.0563285	0.0402227	0.180482	-0.0225079	0.135165	1.05795	0.977743	1.14473
4YnIvE	ebi-a-GCST90018864	Ischemic stroke	CD4 on CM CD4 +	Weighted mode	17	0.0605979	0.0341957	0.0954186	-0.00642567	0.127622	1.06247	0.993595	1.13612
516rE1	ebi-a-GCST90018864	Ischemic stroke	BAFF-R on IgD+ CD24-	MR Egger	22	-0.0108639	0.0122933	0.387343	-0.0349588	0.0132309	0.989195	0.965645	1.01332
516rE1	ebi-a-GCST90018864	Ischemic stroke	BAFF-R on IgD+ CD24-	Weighted median	22	-0.00435301	0.00966759	0.652517	-0.0233015	0.0145955	0.995656	0.976968	1.0147
516rE1	ebi-a-GCST90018864	Ischemic stroke	BAFF-R on IgD+ CD24-	Inverse variance weighted	22	-0.00207311	0.00913537	0.820476	-0.0199784	0.0158322	0.997929	0.98022	1.01596
516rE1	ebi-a-GCST90018864	Ischemic stroke	BAFF-R on IgD+ CD24-	Simple mode	22	-0.00594354	0.0231892	0.800209	-0.0513944	0.0395074	0.994074	0.949904	1.0403
516rE1	ebi-a-GCST90018864	Ischemic stroke	BAFF-R on IgD+ CD24-	Weighted mode	22	-0.00594354	0.00955719	0.540707	-0.0246756	0.0127886	0.994074	0.975626	1.01287
54xgjn	ebi-a-GCST90018864	Ischemic stroke	CD127- CD8br %CD8br	MR Egger	14	0.00261998	0.0119445	0.830067	-0.0207913	0.0260313	1.00262	0.979423	1.02637
54xgjn	ebi-a-GCST90018864	Ischemic stroke	CD127- CD8br %CD8br	Weighted median	14	-0.000659488	0.0105413	0.950115	-0.0213205	0.0200015	0.999341	0.978905	1.0202
54xgjn	ebi-a-GCST90018864	Ischemic stroke	CD127- CD8br %CD8br	Inverse variance weighted	14	-0.00114635	0.00913269	0.900111	-0.0190464	0.0167537	0.998854	0.981134	1.01689
54xgjn	ebi-a-GCST90018864	Ischemic stroke	CD127- CD8br %CD8br	Simple mode	14	0.000311	0.0410133	0.994065	-0.080075	0.080697	1.00031	0.923047	1.08404
54xgjn	ebi-a-GCST90018864	Ischemic stroke	CD127- CD8br %CD8br	Weighted mode	14	0.000311	0.010004	0.975672	-0.0192969	0.0199189	1.00031	0.980888	1.02012
575qOU	ebi-a-GCST90018864	Ischemic stroke	Activated Treg %CD4	MR Egger	19	-0.0046527	0.0380143	0.904023	-0.0791608	0.0698554	0.995358	0.923891	1.07235
575qOU	ebi-a-GCST90018864	Ischemic stroke	Activated Treg %CD4	Weighted median	19	-0.0149606	0.0219569	0.495642	-0.0579961	0.0280748	0.985151	0.943654	1.02847
575qOU	ebi-a-GCST90018864	Ischemic stroke	Activated Treg %CD4	Inverse variance weighted	19	-0.00870325	0.0239505	0.716317	-0.0556462	0.0382397	0.991335	0.945874	1.03898
575qOU	ebi-a-GCST90018864	Ischemic stroke	Activated Treg %CD4	Simple mode	19	-0.00956566	0.0310549	0.7616	-0.0704332	0.0513019	0.99048	0.93199	1.05264
575qOU	ebi-a-GCST90018864	Ischemic stroke	Activated Treg %CD4	Weighted mode	19	-0.0114558	0.0251838	0.654628	-0.060816	0.0379044	0.98861	0.940996	1.03863
59RabZ	ebi-a-GCST90018864	Ischemic stroke	CD62L on granulocyte	MR Egger	18	0.0756009	0.040919	0.0832374	-0.0046003	0.155802	1.07853	0.99541	1.16859
59RabZ	ebi-a-GCST90018864	Ischemic stroke	CD62L on granulocyte	Weighted median	18	0.0594857	0.024949	0.0171122	0.0105856	0.108386	1.06129	1.01064	1.11448
59RabZ	ebi-a-GCST90018864	Ischemic stroke	CD62L on granulocyte	Inverse variance weighted	18	0.0353579	0.0203101	0.0817013	-0.00444997	0.0751658	1.03599	0.99556	1.07806
59RabZ	ebi-a-GCST90018864	Ischemic stroke	CD62L on granulocyte	Simple mode	18	0.04143	0.035944	0.265014	-0.0290202	0.11188	1.0423	0.971397	1.11838
59RabZ	ebi-a-GCST90018864	Ischemic stroke	CD62L on granulocyte	Weighted mode	18	0.0532493	0.0304877	0.0987518	-0.00650669	0.113005	1.05469	0.993514	1.11964
5ahh0h	ebi-a-GCST90018864	Ischemic stroke	CD62L- myeloid DC %DC	MR Egger	26	0.0110415	0.0126796	0.392484	-0.0138105	0.0358936	1.0111	0.986284	1.03655
5ahh0h	ebi-a-GCST90018864	Ischemic stroke	CD62L- myeloid DC %DC	Weighted median	26	0.00928688	0.0100111	0.353585	-0.0103349	0.0289086	1.00933	0.989718	1.02933
5ahh0h	ebi-a-GCST90018864	Ischemic stroke	CD62L- myeloid DC %DC	Inverse variance weighted	26	-0.00153434	0.00931247	0.869131	-0.0197868	0.0167181	0.998467	0.980408	1.01686
5ahh0h	ebi-a-GCST90018864	Ischemic stroke	CD62L- myeloid DC %DC	Simple mode	26	-0.0678452	0.02808	0.0233196	-0.122882	-0.0128083	0.934405	0.884368	0.987273
5ahh0h	ebi-a-GCST90018864	Ischemic stroke	CD62L- myeloid DC %DC	Weighted mode	26	0.00911976	0.00925183	0.333713	-0.00901382	0.0272533	1.00916	0.991027	1.02763
5EjAna	ebi-a-GCST90018864	Ischemic stroke	CD25 on IgD- CD27-	MR Egger	21	0.00516626	0.0201165	0.800081	-0.0342621	0.0445946	1.00518	0.966318	1.0456
5EjAna	ebi-a-GCST90018864	Ischemic stroke	CD25 on IgD- CD27-	Weighted median	21	0.009354	0.0174104	0.591085	-0.0247704	0.0434784	1.0094	0.975534	1.04444
5EjAna	ebi-a-GCST90018864	Ischemic stroke	CD25 on IgD- CD27-	Inverse variance weighted	21	-0.00839103	0.0125693	0.504401	-0.0330268	0.0162448	0.991644	0.967513	1.01638
5EjAna	ebi-a-GCST90018864	Ischemic stroke	CD25 on IgD- CD27-	Simple mode	21	0.0236225	0.0363667	0.523364	-0.0476563	0.0949014	1.0239	0.953461	1.09955
5EjAna	ebi-a-GCST90018864	Ischemic stroke	CD25 on IgD- CD27-	Weighted mode	21	0.0113904	0.0162371	0.491071	-0.0204343	0.043215	1.01146	0.979773	1.04416
5Fxdg4	ebi-a-GCST90018864	Ischemic stroke	CX3CR1 on CD14+ CD16- monocyte	MR Egger	27	0.00733184	0.0269783	0.788032	-0.0455456	0.0602093	1.00736	0.955476	1.06206
5Fxdg4	ebi-a-GCST90018864	Ischemic stroke	CX3CR1 on CD14+ CD16- monocyte	Weighted median	27	0.0153066	0.0170338	0.368862	-0.0180795	0.0486928	1.01542	0.982083	1.0499
5Fxdg4	ebi-a-GCST90018864	Ischemic stroke	CX3CR1 on CD14+ CD16- monocyte	Inverse variance weighted	27	0.012091	0.0130131	0.352818	-0.0134147	0.0375967	1.01216	0.986675	1.03831
5Fxdg4	ebi-a-GCST90018864	Ischemic stroke	CX3CR1 on CD14+ CD16- monocyte	Simple mode	27	0.0106207	0.0307422	0.732515	-0.049634	0.0708755	1.01068	0.951578	1.07345
5Fxdg4	ebi-a-GCST90018864	Ischemic stroke	CX3CR1 on CD14+ CD16- monocyte	Weighted mode	27	0.00662131	0.0166293	0.693755	-0.0259722	0.0392148	1.00664	0.974362	1.03999
5GV1Bz	ebi-a-GCST90018864	Ischemic stroke	CD127 on CD28- CD8br	MR Egger	19	0.00359919	0.0233189	0.879154	-0.0421058	0.0493042	1.00361	0.958768	1.05054
5GV1Bz	ebi-a-GCST90018864	Ischemic stroke	CD127 on CD28- CD8br	Weighted median	19	-0.00585472	0.0198759	0.768327	-0.0448114	0.0331019	0.994162	0.956178	1.03366
5GV1Bz	ebi-a-GCST90018864	Ischemic stroke	CD127 on CD28- CD8br	Inverse variance weighted	19	0.00441949	0.0130984	0.735811	-0.0212535	0.0300924	1.00443	0.978971	1.03055
5GV1Bz	ebi-a-GCST90018864	Ischemic stroke	CD127 on CD28- CD8br	Simple mode	19	-0.0078643	0.0311995	0.803847	-0.0690153	0.0532867	0.992167	0.933312	1.05473
5GV1Bz	ebi-a-GCST90018864	Ischemic stroke	CD127 on CD28- CD8br	Weighted mode	19	-0.00999337	0.0198331	0.620461	-0.0488662	0.0288794	0.990056	0.952309	1.0293
5OzXUH	ebi-a-GCST90018864	Ischemic stroke	DP (CD4+CD8+) %leukocyte	MR Egger	24	0.101536	0.0420334	0.0244606	0.0191504	0.183921	1.10687	1.01933	1.20192
5OzXUH	ebi-a-GCST90018864	Ischemic stroke	DP (CD4+CD8+) %leukocyte	Weighted median	24	0.017294	0.0271073	0.523485	-0.0358363	0.0704242	1.01744	0.964798	1.07296
5OzXUH	ebi-a-GCST90018864	Ischemic stroke	DP (CD4+CD8+) %leukocyte	Inverse variance weighted	24	0.011582	0.017451	0.506891	-0.022622	0.0457859	1.01165	0.977632	1.04685
5OzXUH	ebi-a-GCST90018864	Ischemic stroke	DP (CD4+CD8+) %leukocyte	Simple mode	24	0.0374756	0.0447428	0.410887	-0.0502203	0.125171	1.03819	0.95102	1.13334
5OzXUH	ebi-a-GCST90018864	Ischemic stroke	DP (CD4+CD8+) %leukocyte	Weighted mode	24	0.0254795	0.0246366	0.311789	-0.0228083	0.0737673	1.02581	0.97745	1.07656
5RRnIS	ebi-a-GCST90018864	Ischemic stroke	CD25 on IgD- CD38dim	MR Egger	23	0.0113063	0.0270355	0.680044	-0.0416832	0.0642958	1.01137	0.959174	1.06641
5RRnIS	ebi-a-GCST90018864	Ischemic stroke	CD25 on IgD- CD38dim	Weighted median	23	0.0109237	0.0201627	0.587974	-0.0285953	0.0504426	1.01098	0.97181	1.05174
5RRnIS	ebi-a-GCST90018864	Ischemic stroke	CD25 on IgD- CD38dim	Inverse variance weighted	23	0.00478043	0.0149926	0.749838	-0.0246051	0.0341659	1.00479	0.975695	1.03476
5RRnIS	ebi-a-GCST90018864	Ischemic stroke	CD25 on IgD- CD38dim	Simple mode	23	-0.00299366	0.0275597	0.914485	-0.0570107	0.0510234	0.997011	0.944584	1.05235
5RRnIS	ebi-a-GCST90018864	Ischemic stroke	CD25 on IgD- CD38dim	Weighted mode	23	0.0102873	0.0218951	0.643089	-0.032627	0.0532016	1.01034	0.967899	1.05464
629V1q	ebi-a-GCST90018864	Ischemic stroke	CD39+ resting Treg AC	MR Egger	28	-0.00253711	0.0142913	0.860469	-0.0305481	0.0254739	0.997466	0.969914	1.0258
629V1q	ebi-a-GCST90018864	Ischemic stroke	CD39+ resting Treg AC	Weighted median	28	-0.0104828	0.0146193	0.473342	-0.0391366	0.018171	0.989572	0.961619	1.01834
629V1q	ebi-a-GCST90018864	Ischemic stroke	CD39+ resting Treg AC	Inverse variance weighted	28	-0.0143563	0.0104737	0.170468	-0.0348848	0.00617214	0.985746	0.965717	1.00619
629V1q	ebi-a-GCST90018864	Ischemic stroke	CD39+ resting Treg AC	Simple mode	28	-0.0157657	0.0235935	0.509664	-0.062009	0.0304776	0.984358	0.939874	1.03095
629V1q	ebi-a-GCST90018864	Ischemic stroke	CD39+ resting Treg AC	Weighted mode	28	-0.0104003	0.0150315	0.494905	-0.0398621	0.0190614	0.989654	0.960922	1.01924
67mO7m	ebi-a-GCST90018864	Ischemic stroke	IgD+ CD24+ AC	MR Egger	23	0.051769	0.0389367	0.197924	-0.024547	0.128085	1.05313	0.975752	1.13665
67mO7m	ebi-a-GCST90018864	Ischemic stroke	IgD+ CD24+ AC	Weighted median	23	0.0475314	0.0238407	0.046184	0.000803608	0.0942592	1.04868	1.0008	1.09884
67mO7m	ebi-a-GCST90018864	Ischemic stroke	IgD+ CD24+ AC	Inverse variance weighted	23	0.0445918	0.0176585	0.0115623	0.0099811	0.0792026	1.0456	1.01003	1.08242
67mO7m	ebi-a-GCST90018864	Ischemic stroke	IgD+ CD24+ AC	Simple mode	23	0.0589734	0.0385807	0.140622	-0.0166448	0.134592	1.06075	0.983493	1.14407
67mO7m	ebi-a-GCST90018864	Ischemic stroke	IgD+ CD24+ AC	Weighted mode	23	0.0589734	0.0297802	0.0603132	0.000604133	0.117343	1.06075	1.0006	1.1245
69tcFX	ebi-a-GCST90018864	Ischemic stroke	HVEM on TD CD8br	MR Egger	27	-0.0212824	0.0207187	0.314161	-0.0618911	0.0193263	0.978943	0.939985	1.01951
69tcFX	ebi-a-GCST90018864	Ischemic stroke	HVEM on TD CD8br	Weighted median	27	0.0118841	0.0125318	0.342967	-0.0126781	0.0364464	1.01196	0.987402	1.03712
69tcFX	ebi-a-GCST90018864	Ischemic stroke	HVEM on TD CD8br	Inverse variance weighted	27	0.00211166	0.00905077	0.815519	-0.0156279	0.0198512	1.00211	0.984494	1.02005
69tcFX	ebi-a-GCST90018864	Ischemic stroke	HVEM on TD CD8br	Simple mode	27	0.0171562	0.0230468	0.463307	-0.0280156	0.0623279	1.0173	0.972373	1.06431
69tcFX	ebi-a-GCST90018864	Ischemic stroke	HVEM on TD CD8br	Weighted mode	27	0.0152484	0.018233	0.410602	-0.0204882	0.0509851	1.01537	0.97972	1.05231
6aajTj	ebi-a-GCST90018864	Ischemic stroke	CD28+ CD45RA+ CD8br %CD8br	MR Egger	38	-0.00373344	0.00528437	0.484421	-0.0140908	0.00662392	0.996274	0.986008	1.00665
6aajTj	ebi-a-GCST90018864	Ischemic stroke	CD28+ CD45RA+ CD8br %CD8br	Weighted median	38	-0.00523236	0.00760786	0.491606	-0.0201438	0.00967905	0.994781	0.980058	1.00973
6aajTj	ebi-a-GCST90018864	Ischemic stroke	CD28+ CD45RA+ CD8br %CD8br	Inverse variance weighted	38	-0.0061553	0.00490638	0.209642	-0.0157718	0.0034612	0.993864	0.984352	1.00347
6aajTj	ebi-a-GCST90018864	Ischemic stroke	CD28+ CD45RA+ CD8br %CD8br	Simple mode	38	0.00502192	0.0105773	0.637732	-0.0157095	0.0257534	1.00503	0.984413	1.02609
6aajTj	ebi-a-GCST90018864	Ischemic stroke	CD28+ CD45RA+ CD8br %CD8br	Weighted mode	38	-0.00379049	0.00581232	0.518338	-0.0151826	0.00760167	0.996217	0.984932	1.00763
6aY2Ry	ebi-a-GCST90018864	Ischemic stroke	Activated Treg AC	MR Egger	16	-0.00875644	0.0140512	0.543185	-0.0362968	0.0187839	0.991282	0.964354	1.01896
6aY2Ry	ebi-a-GCST90018864	Ischemic stroke	Activated Treg AC	Weighted median	16	-0.00471541	0.0156962	0.763859	-0.03548	0.0260492	0.995296	0.965142	1.02639
6aY2Ry	ebi-a-GCST90018864	Ischemic stroke	Activated Treg AC	Inverse variance weighted	16	-0.00116098	0.0112039	0.917469	-0.0231206	0.0207987	0.99884	0.977145	1.02102
6aY2Ry	ebi-a-GCST90018864	Ischemic stroke	Activated Treg AC	Simple mode	16	0.00230324	0.0266411	0.932249	-0.0499134	0.0545198	1.00231	0.951312	1.05603
6aY2Ry	ebi-a-GCST90018864	Ischemic stroke	Activated Treg AC	Weighted mode	16	-0.00831115	0.0127695	0.524984	-0.0333394	0.0167171	0.991723	0.96721	1.01686
6EbN2r	ebi-a-GCST90018864	Ischemic stroke	CD28 on CD45RA- CD4 not Treg	MR Egger	14	0.00771512	0.0422238	0.858069	-0.0750436	0.0904738	1.00774	0.927703	1.09469
6EbN2r	ebi-a-GCST90018864	Ischemic stroke	CD28 on CD45RA- CD4 not Treg	Weighted median	14	-0.0396699	0.0237141	0.0943583	-0.0861495	0.00680968	0.961107	0.917457	1.00683
6EbN2r	ebi-a-GCST90018864	Ischemic stroke	CD28 on CD45RA- CD4 not Treg	Inverse variance weighted	14	-0.0186599	0.0180025	0.299961	-0.0539449	0.016625	0.981513	0.947484	1.01676
6EbN2r	ebi-a-GCST90018864	Ischemic stroke	CD28 on CD45RA- CD4 not Treg	Simple mode	14	-0.0546976	0.0353246	0.145512	-0.123934	0.0145386	0.946771	0.883438	1.01464
6EbN2r	ebi-a-GCST90018864	Ischemic stroke	CD28 on CD45RA- CD4 not Treg	Weighted mode	14	-0.0436462	0.0268561	0.128108	-0.0962842	0.0089917	0.957293	0.908206	1.00903
6uNOmG	ebi-a-GCST90018864	Ischemic stroke	BAFF-R on IgD+ CD38- naive	MR Egger	28	-0.0180412	0.0138804	0.205089	-0.0452468	0.00916437	0.982121	0.955762	1.00921
6uNOmG	ebi-a-GCST90018864	Ischemic stroke	BAFF-R on IgD+ CD38- naive	Weighted median	28	-0.00581431	0.00969143	0.548544	-0.0248095	0.0131809	0.994203	0.975496	1.01327
6uNOmG	ebi-a-GCST90018864	Ischemic stroke	BAFF-R on IgD+ CD38- naive	Inverse variance weighted	28	-0.00704799	0.00895776	0.431397	-0.0246052	0.0105092	0.992977	0.975695	1.01056
6uNOmG	ebi-a-GCST90018864	Ischemic stroke	BAFF-R on IgD+ CD38- naive	Simple mode	28	0.00416066	0.0199584	0.836429	-0.0349578	0.0432791	1.00417	0.965646	1.04423
6uNOmG	ebi-a-GCST90018864	Ischemic stroke	BAFF-R on IgD+ CD38- naive	Weighted mode	28	-0.00617691	0.00896106	0.496513	-0.0237406	0.0113868	0.993842	0.976539	1.01145
6VnlDO	ebi-a-GCST90018864	Ischemic stroke	CD27 on PB/PC	MR Egger	19	-0.00756588	0.025838	0.773204	-0.0582084	0.0430766	0.992463	0.943453	1.04402
6VnlDO	ebi-a-GCST90018864	Ischemic stroke	CD27 on PB/PC	Weighted median	19	0.00995481	0.0251284	0.691988	-0.0392968	0.0592064	1.01	0.961465	1.06099
6VnlDO	ebi-a-GCST90018864	Ischemic stroke	CD27 on PB/PC	Inverse variance weighted	19	0.0097848	0.016432	0.551527	-0.0224218	0.0419914	1.00983	0.977828	1.04289
6VnlDO	ebi-a-GCST90018864	Ischemic stroke	CD27 on PB/PC	Simple mode	19	0.0150071	0.0387432	0.70304	-0.0609295	0.0909437	1.01512	0.94089	1.09521
6VnlDO	ebi-a-GCST90018864	Ischemic stroke	CD27 on PB/PC	Weighted mode	19	0.0134832	0.0253832	0.601785	-0.0362679	0.0632342	1.01357	0.964382	1.06528
6wJ8jZ	ebi-a-GCST90018864	Ischemic stroke	HLA DR on HLA DR+ CD8br	MR Egger	20	0.0299723	0.0297171	0.326539	-0.0282732	0.0882177	1.03043	0.972123	1.09223
6wJ8jZ	ebi-a-GCST90018864	Ischemic stroke	HLA DR on HLA DR+ CD8br	Weighted median	20	0.0075821	0.0223019	0.733875	-0.0361296	0.0512938	1.00761	0.964515	1.05263
6wJ8jZ	ebi-a-GCST90018864	Ischemic stroke	HLA DR on HLA DR+ CD8br	Inverse variance weighted	20	-0.015107	0.0157165	0.336442	-0.0459114	0.0156974	0.985007	0.955127	1.01582
6wJ8jZ	ebi-a-GCST90018864	Ischemic stroke	HLA DR on HLA DR+ CD8br	Simple mode	20	0.00994641	0.0372834	0.792514	-0.0631291	0.0830219	1.01	0.938822	1.08657
6wJ8jZ	ebi-a-GCST90018864	Ischemic stroke	HLA DR on HLA DR+ CD8br	Weighted mode	20	0.0122933	0.0276707	0.661866	-0.0419413	0.0665278	1.01237	0.958926	1.06879
6y7qkk	ebi-a-GCST90018864	Ischemic stroke	IgD- CD27- %B cell	MR Egger	16	0.0397341	0.0315151	0.22799	-0.0220355	0.101504	1.04053	0.978206	1.10683
6y7qkk	ebi-a-GCST90018864	Ischemic stroke	IgD- CD27- %B cell	Weighted median	16	0.0198016	0.0211511	0.349171	-0.0216545	0.0612577	1.02	0.978578	1.06317
6y7qkk	ebi-a-GCST90018864	Ischemic stroke	IgD- CD27- %B cell	Inverse variance weighted	16	0.0326716	0.0156799	0.0371905	0.00193907	0.0634041	1.03321	1.00194	1.06546
6y7qkk	ebi-a-GCST90018864	Ischemic stroke	IgD- CD27- %B cell	Simple mode	16	0.0370237	0.0431054	0.403907	-0.0474629	0.12151	1.03772	0.953646	1.1292
6y7qkk	ebi-a-GCST90018864	Ischemic stroke	IgD- CD27- %B cell	Weighted mode	16	0.0159407	0.0207042	0.453299	-0.0246396	0.056521	1.01607	0.975662	1.05815
74NHys	ebi-a-GCST90018864	Ischemic stroke	HLA DR on CD14+ monocyte	MR Egger	22	-0.0259059	0.0266361	0.342375	-0.0781126	0.0263008	0.974427	0.92486	1.02665
74NHys	ebi-a-GCST90018864	Ischemic stroke	HLA DR on CD14+ monocyte	Weighted median	22	-0.0126979	0.0136122	0.350905	-0.0393779	0.013982	0.987382	0.961387	1.01408
74NHys	ebi-a-GCST90018864	Ischemic stroke	HLA DR on CD14+ monocyte	Inverse variance weighted	22	-0.00191833	0.0139762	0.890828	-0.0293118	0.0254751	0.998084	0.971114	1.0258
74NHys	ebi-a-GCST90018864	Ischemic stroke	HLA DR on CD14+ monocyte	Simple mode	22	0.00166283	0.0307429	0.957376	-0.0585932	0.0619189	1.00166	0.94309	1.06388
74NHys	ebi-a-GCST90018864	Ischemic stroke	HLA DR on CD14+ monocyte	Weighted mode	22	-0.0102415	0.0130171	0.440205	-0.035755	0.015272	0.989811	0.964877	1.01539
77FF8W	ebi-a-GCST90018864	Ischemic stroke	CD45RA- CD4+ AC	MR Egger	16	-0.006224	0.0192362	0.751057	-0.043927	0.031479	0.993795	0.957024	1.03198
77FF8W	ebi-a-GCST90018864	Ischemic stroke	CD45RA- CD4+ AC	Weighted median	16	-0.00499971	0.0140324	0.721618	-0.0325033	0.0225038	0.995013	0.968019	1.02276
77FF8W	ebi-a-GCST90018864	Ischemic stroke	CD45RA- CD4+ AC	Inverse variance weighted	16	0.00867761	0.0160971	0.589831	-0.0228726	0.0402279	1.00872	0.977387	1.04105
77FF8W	ebi-a-GCST90018864	Ischemic stroke	CD45RA- CD4+ AC	Simple mode	16	-0.0134629	0.0212491	0.535901	-0.0551111	0.0281853	0.986627	0.94638	1.02859
77FF8W	ebi-a-GCST90018864	Ischemic stroke	CD45RA- CD4+ AC	Weighted mode	16	-0.00533115	0.0102524	0.610657	-0.0254258	0.0147635	0.994683	0.974895	1.01487
7ityKa	ebi-a-GCST90018864	Ischemic stroke	PDL-1 on CD14- CD16+ monocyte	MR Egger	20	-0.00247505	0.0299893	0.935135	-0.0612541	0.056304	0.997528	0.940584	1.05792
7ityKa	ebi-a-GCST90018864	Ischemic stroke	PDL-1 on CD14- CD16+ monocyte	Weighted median	20	-0.00964809	0.0210475	0.646667	-0.0509011	0.0316049	0.990398	0.950373	1.03211
7ityKa	ebi-a-GCST90018864	Ischemic stroke	PDL-1 on CD14- CD16+ monocyte	Inverse variance weighted	20	-0.00898015	0.0148181	0.544497	-0.0380236	0.0200633	0.99106	0.96269	1.02027
7ityKa	ebi-a-GCST90018864	Ischemic stroke	PDL-1 on CD14- CD16+ monocyte	Simple mode	20	0.00038664	0.0322496	0.990559	-0.0628227	0.0635959	1.00039	0.93911	1.06566
7ityKa	ebi-a-GCST90018864	Ischemic stroke	PDL-1 on CD14- CD16+ monocyte	Weighted mode	20	0.00128659	0.0263748	0.961603	-0.050408	0.0529812	1.00129	0.950841	1.05441
7MfNf0	ebi-a-GCST90018864	Ischemic stroke	HVEM on CD8br	MR Egger	16	-0.0300166	0.0360048	0.418457	-0.100586	0.0405529	0.970429	0.904307	1.04139
7MfNf0	ebi-a-GCST90018864	Ischemic stroke	HVEM on CD8br	Weighted median	16	-0.00781778	0.0193632	0.686401	-0.0457697	0.0301341	0.992213	0.955262	1.03059
7MfNf0	ebi-a-GCST90018864	Ischemic stroke	HVEM on CD8br	Inverse variance weighted	16	-0.00442085	0.013844	0.749473	-0.031555	0.0227133	0.995589	0.968938	1.02297
7MfNf0	ebi-a-GCST90018864	Ischemic stroke	HVEM on CD8br	Simple mode	16	-0.00825823	0.0315922	0.797339	-0.070179	0.0536625	0.991776	0.932227	1.05513
7MfNf0	ebi-a-GCST90018864	Ischemic stroke	HVEM on CD8br	Weighted mode	16	-0.0102924	0.0264692	0.702855	-0.062172	0.0415872	0.98976	0.939721	1.04246
7ms1pN	ebi-a-GCST90018864	Ischemic stroke	IgD- CD24- AC	MR Egger	18	0.0216027	0.0435058	0.626261	-0.0636687	0.106874	1.02184	0.938316	1.11279
7ms1pN	ebi-a-GCST90018864	Ischemic stroke	IgD- CD24- AC	Weighted median	18	-0.00522423	0.0254943	0.837636	-0.055193	0.0447446	0.994789	0.946302	1.04576
7ms1pN	ebi-a-GCST90018864	Ischemic stroke	IgD- CD24- AC	Inverse variance weighted	18	0.00918978	0.0212785	0.665828	-0.032516	0.0508956	1.00923	0.968007	1.05221
7ms1pN	ebi-a-GCST90018864	Ischemic stroke	IgD- CD24- AC	Simple mode	18	0.0341289	0.0450593	0.459168	-0.0541873	0.122445	1.03472	0.947255	1.13026
7ms1pN	ebi-a-GCST90018864	Ischemic stroke	IgD- CD24- AC	Weighted mode	18	0.0138648	0.0350433	0.697285	-0.0548201	0.0825498	1.01396	0.946655	1.08605
7OZoOZ	ebi-a-GCST90018864	Ischemic stroke	BAFF-R on CD24+ CD27+	MR Egger	20	-0.00120225	0.0109566	0.913839	-0.0226773	0.0202727	0.998798	0.977578	1.02048
7OZoOZ	ebi-a-GCST90018864	Ischemic stroke	BAFF-R on CD24+ CD27+	Weighted median	20	-0.00470348	0.00985463	0.633158	-0.0240186	0.0146116	0.995308	0.976268	1.01472
7OZoOZ	ebi-a-GCST90018864	Ischemic stroke	BAFF-R on CD24+ CD27+	Inverse variance weighted	20	0.00570616	0.00797693	0.474403	-0.00992862	0.0213409	1.00572	0.990121	1.02157
7OZoOZ	ebi-a-GCST90018864	Ischemic stroke	BAFF-R on CD24+ CD27+	Simple mode	20	0.0406228	0.0227401	0.0900038	-0.00394781	0.0851935	1.04146	0.99606	1.08893
7OZoOZ	ebi-a-GCST90018864	Ischemic stroke	BAFF-R on CD24+ CD27+	Weighted mode	20	-0.00241034	0.00914504	0.79495	-0.0203346	0.0155139	0.997593	0.979871	1.01563
7TUYjv	ebi-a-GCST90018864	Ischemic stroke	IgD on IgD+	MR Egger	22	-0.0367328	0.0342609	0.296422	-0.103884	0.0304187	0.963934	0.90133	1.03089
7TUYjv	ebi-a-GCST90018864	Ischemic stroke	IgD on IgD+	Weighted median	22	0.0249072	0.0229082	0.276921	-0.0199928	0.0698073	1.02522	0.980206	1.0723
7TUYjv	ebi-a-GCST90018864	Ischemic stroke	IgD on IgD+	Inverse variance weighted	22	0.00357583	0.0170332	0.83372	-0.0298093	0.0369609	1.00358	0.970631	1.03765
7TUYjv	ebi-a-GCST90018864	Ischemic stroke	IgD on IgD+	Simple mode	22	0.0211407	0.0391663	0.595035	-0.0556252	0.0979067	1.02137	0.945894	1.10286
7TUYjv	ebi-a-GCST90018864	Ischemic stroke	IgD on IgD+	Weighted mode	22	0.0265378	0.0311371	0.40367	-0.034491	0.0875666	1.02689	0.966097	1.09151
7wMXog	ebi-a-GCST90018864	Ischemic stroke	Naive DN (CD4-CD8-) %T cell	MR Egger	24	0.0127903	0.0242035	0.602479	-0.0346486	0.0602293	1.01287	0.965945	1.06208
7wMXog	ebi-a-GCST90018864	Ischemic stroke	Naive DN (CD4-CD8-) %T cell	Weighted median	24	0.00361224	0.0222251	0.870889	-0.039949	0.0471735	1.00362	0.960838	1.0483
7wMXog	ebi-a-GCST90018864	Ischemic stroke	Naive DN (CD4-CD8-) %T cell	Inverse variance weighted	24	0.0267292	0.0158265	0.0912419	-0.00429084	0.0577492	1.02709	0.995718	1.05945
7wMXog	ebi-a-GCST90018864	Ischemic stroke	Naive DN (CD4-CD8-) %T cell	Simple mode	24	0.0290785	0.0380857	0.452926	-0.0455696	0.103727	1.02951	0.955453	1.1093
7wMXog	ebi-a-GCST90018864	Ischemic stroke	Naive DN (CD4-CD8-) %T cell	Weighted mode	24	0.00100817	0.0288212	0.972397	-0.0554815	0.0574978	1.00101	0.94603	1.05918
7YY6gm	ebi-a-GCST90018864	Ischemic stroke	CD39 on CD39+ activated Treg	MR Egger	22	-0.000862389	0.0288299	0.976433	-0.0573689	0.0556442	0.999138	0.944246	1.05722
7YY6gm	ebi-a-GCST90018864	Ischemic stroke	CD39 on CD39+ activated Treg	Weighted median	22	-0.00992295	0.0177506	0.576149	-0.0447142	0.0248683	0.990126	0.956271	1.02518
7YY6gm	ebi-a-GCST90018864	Ischemic stroke	CD39 on CD39+ activated Treg	Inverse variance weighted	22	-0.0234712	0.0127102	0.0647981	-0.0483832	0.00144072	0.976802	0.952769	1.00144
7YY6gm	ebi-a-GCST90018864	Ischemic stroke	CD39 on CD39+ activated Treg	Simple mode	22	-0.0548071	0.029687	0.0790127	-0.112994	0.00337943	0.946668	0.893156	1.00339
7YY6gm	ebi-a-GCST90018864	Ischemic stroke	CD39 on CD39+ activated Treg	Weighted mode	22	-0.00762515	0.0183332	0.681688	-0.0435582	0.0283079	0.992404	0.957377	1.02871
80ij8v	ebi-a-GCST90018864	Ischemic stroke	HLA DR on monocyte	MR Egger	18	-0.023999	0.01383	0.101908	-0.0511059	0.00310792	0.976287	0.950178	1.00311
80ij8v	ebi-a-GCST90018864	Ischemic stroke	HLA DR on monocyte	Weighted median	18	-0.00850267	0.00884	0.33613	-0.0258291	0.00882373	0.991533	0.974502	1.00886
80ij8v	ebi-a-GCST90018864	Ischemic stroke	HLA DR on monocyte	Inverse variance weighted	18	-0.0032535	0.00879382	0.7114	-0.0204894	0.0139824	0.996752	0.979719	1.01408
80ij8v	ebi-a-GCST90018864	Ischemic stroke	HLA DR on monocyte	Simple mode	18	-0.00838399	0.0150716	0.585269	-0.0379242	0.0211563	0.991651	0.962786	1.02138
80ij8v	ebi-a-GCST90018864	Ischemic stroke	HLA DR on monocyte	Weighted mode	18	-0.00838399	0.00739495	0.272637	-0.0228781	0.00611012	0.991651	0.977382	1.00613
810kQD	ebi-a-GCST90018864	Ischemic stroke	CD25 on CD39+ CD4+	MR Egger	23	0.00238425	0.00876711	0.788313	-0.0147993	0.0195678	1.00239	0.98531	1.01976
810kQD	ebi-a-GCST90018864	Ischemic stroke	CD25 on CD39+ CD4+	Weighted median	23	0.00101942	0.00849461	0.904476	-0.01563	0.0176689	1.00102	0.984492	1.01783
810kQD	ebi-a-GCST90018864	Ischemic stroke	CD25 on CD39+ CD4+	Inverse variance weighted	23	-0.00163134	0.00627464	0.794871	-0.0139296	0.0106669	0.99837	0.986167	1.01072
810kQD	ebi-a-GCST90018864	Ischemic stroke	CD25 on CD39+ CD4+	Simple mode	23	-0.0182809	0.0200687	0.372215	-0.0576156	0.0210539	0.981885	0.944013	1.02128
810kQD	ebi-a-GCST90018864	Ischemic stroke	CD25 on CD39+ CD4+	Weighted mode	23	-0.00269775	0.00695394	0.701785	-0.0163275	0.010932	0.997306	0.983805	1.01099
8bcZlO	ebi-a-GCST90018864	Ischemic stroke	CD14 on Mo MDSC	MR Egger	23	0.00955134	0.0174228	0.58933	-0.0245974	0.0437001	1.0096	0.975703	1.04467
8bcZlO	ebi-a-GCST90018864	Ischemic stroke	CD14 on Mo MDSC	Weighted median	23	0.00276087	0.0116261	0.812291	-0.0200263	0.0255481	1.00276	0.980173	1.02588
8bcZlO	ebi-a-GCST90018864	Ischemic stroke	CD14 on Mo MDSC	Inverse variance weighted	23	-0.00230529	0.0101082	0.819599	-0.0221174	0.0175069	0.997697	0.978125	1.01766
8bcZlO	ebi-a-GCST90018864	Ischemic stroke	CD14 on Mo MDSC	Simple mode	23	-0.000412568	0.0161614	0.979864	-0.032089	0.0312639	0.999588	0.96842	1.03176
8bcZlO	ebi-a-GCST90018864	Ischemic stroke	CD14 on Mo MDSC	Weighted mode	23	0.000968633	0.0109267	0.930163	-0.0204476	0.0223849	1.00097	0.97976	1.02264
8HwJ3u	ebi-a-GCST90018864	Ischemic stroke	EM DN (CD4-CD8-) %T cell	MR Egger	25	0.000874223	0.0129634	0.946816	-0.024534	0.0262824	1.00087	0.975765	1.02663
8HwJ3u	ebi-a-GCST90018864	Ischemic stroke	EM DN (CD4-CD8-) %T cell	Weighted median	25	0.000980829	0.0124899	0.937406	-0.0234993	0.0254609	1.00098	0.976775	1.02579
8HwJ3u	ebi-a-GCST90018864	Ischemic stroke	EM DN (CD4-CD8-) %T cell	Inverse variance weighted	25	-0.00138464	0.00967613	0.886213	-0.0203499	0.0175806	0.998616	0.979856	1.01774
8HwJ3u	ebi-a-GCST90018864	Ischemic stroke	EM DN (CD4-CD8-) %T cell	Simple mode	25	0.0197236	0.0262231	0.459277	-0.0316737	0.071121	1.01992	0.968823	1.07371
8HwJ3u	ebi-a-GCST90018864	Ischemic stroke	EM DN (CD4-CD8-) %T cell	Weighted mode	25	0.00204689	0.0118342	0.86413	-0.0211481	0.0252419	1.00205	0.979074	1.02556
8kiQ9U	ebi-a-GCST90018864	Ischemic stroke	CD25++ CD8br %T cell	MR Egger	18	-0.0055134	0.0307837	0.860107	-0.0658495	0.0548227	0.994502	0.936272	1.05635
8kiQ9U	ebi-a-GCST90018864	Ischemic stroke	CD25++ CD8br %T cell	Weighted median	18	0.0226965	0.025351	0.370631	-0.0269914	0.0723845	1.02296	0.97337	1.07507
8kiQ9U	ebi-a-GCST90018864	Ischemic stroke	CD25++ CD8br %T cell	Inverse variance weighted	18	0.0217433	0.0182763	0.234163	-0.0140781	0.0575648	1.02198	0.98602	1.05925
8kiQ9U	ebi-a-GCST90018864	Ischemic stroke	CD25++ CD8br %T cell	Simple mode	18	0.0531173	0.0460313	0.264491	-0.037104	0.143339	1.05455	0.963576	1.15412
8kiQ9U	ebi-a-GCST90018864	Ischemic stroke	CD25++ CD8br %T cell	Weighted mode	18	0.0496548	0.0356107	0.181161	-0.0201422	0.119452	1.05091	0.980059	1.12688
8ooZ41	ebi-a-GCST90018864	Ischemic stroke	CD28+ DN (CD4-CD8-) %T cell	MR Egger	24	0.0264262	0.0271586	0.341114	-0.0268046	0.0796571	1.02678	0.973551	1.08292
8ooZ41	ebi-a-GCST90018864	Ischemic stroke	CD28+ DN (CD4-CD8-) %T cell	Weighted median	24	0.0116271	0.0229834	0.612934	-0.0334205	0.0566746	1.01169	0.967132	1.05831
8ooZ41	ebi-a-GCST90018864	Ischemic stroke	CD28+ DN (CD4-CD8-) %T cell	Inverse variance weighted	24	-0.000512158	0.0145542	0.971928	-0.0290383	0.028014	0.999488	0.971379	1.02841
8ooZ41	ebi-a-GCST90018864	Ischemic stroke	CD28+ DN (CD4-CD8-) %T cell	Simple mode	24	0.00345881	0.0353649	0.922936	-0.0658564	0.072774	1.00346	0.936265	1.07549
8ooZ41	ebi-a-GCST90018864	Ischemic stroke	CD28+ DN (CD4-CD8-) %T cell	Weighted mode	24	0.00891349	0.0255827	0.730695	-0.0412285	0.0590555	1.00895	0.95961	1.06083
8p79Zn	ebi-a-GCST90018864	Ischemic stroke	CD25 on sw mem	MR Egger	21	0.0217928	0.0322864	0.507818	-0.0414886	0.0850741	1.02203	0.95936	1.0888
8p79Zn	ebi-a-GCST90018864	Ischemic stroke	CD25 on sw mem	Weighted median	21	0.00770638	0.0212078	0.716325	-0.033861	0.0492737	1.00774	0.966706	1.05051
8p79Zn	ebi-a-GCST90018864	Ischemic stroke	CD25 on sw mem	Inverse variance weighted	21	-0.00389963	0.0174179	0.822846	-0.0380388	0.0302395	0.996108	0.962676	1.0307
8p79Zn	ebi-a-GCST90018864	Ischemic stroke	CD25 on sw mem	Simple mode	21	0.0110019	0.0290807	0.709176	-0.0459963	0.0680002	1.01106	0.955045	1.07037
8p79Zn	ebi-a-GCST90018864	Ischemic stroke	CD25 on sw mem	Weighted mode	21	0.00960393	0.0186327	0.6119	-0.0269162	0.046124	1.00965	0.973443	1.0472
8U2bP4	ebi-a-GCST90018864	Ischemic stroke	CD4+ AC	MR Egger	24	0.039732	0.0304235	0.205056	-0.0198981	0.0993621	1.04053	0.980299	1.10447
8U2bP4	ebi-a-GCST90018864	Ischemic stroke	CD4+ AC	Weighted median	24	0.0199961	0.02037	0.326274	-0.019929	0.0599212	1.0202	0.980268	1.06175
8U2bP4	ebi-a-GCST90018864	Ischemic stroke	CD4+ AC	Inverse variance weighted	24	0.0272595	0.0190918	0.153347	-0.0101605	0.0646794	1.02763	0.989891	1.06682
8U2bP4	ebi-a-GCST90018864	Ischemic stroke	CD4+ AC	Simple mode	24	-0.0190101	0.0298027	0.529862	-0.0774234	0.0394033	0.981169	0.925498	1.04019
8U2bP4	ebi-a-GCST90018864	Ischemic stroke	CD4+ AC	Weighted mode	24	0.0255769	0.0214683	0.245656	-0.0165011	0.0676548	1.02591	0.983634	1.07
8UhA8V	ebi-a-GCST90018864	Ischemic stroke	CD25 on IgD+ CD38-	MR Egger	27	-0.0182873	0.00990378	0.0766922	-0.0376987	0.00112412	0.981879	0.963003	1.00112
8UhA8V	ebi-a-GCST90018864	Ischemic stroke	CD25 on IgD+ CD38-	Weighted median	27	-0.0110539	0.0116714	0.343595	-0.0339299	0.0118222	0.989007	0.966639	1.01189
8UhA8V	ebi-a-GCST90018864	Ischemic stroke	CD25 on IgD+ CD38-	Inverse variance weighted	27	-0.00874305	0.00794452	0.271109	-0.0243143	0.00682821	0.991295	0.975979	1.00685
8UhA8V	ebi-a-GCST90018864	Ischemic stroke	CD25 on IgD+ CD38-	Simple mode	27	-0.0205783	0.0211836	0.340288	-0.0620982	0.0209416	0.979632	0.939791	1.02116
8UhA8V	ebi-a-GCST90018864	Ischemic stroke	CD25 on IgD+ CD38-	Weighted mode	27	-0.0108143	0.0098609	0.282832	-0.0301417	0.00851305	0.989244	0.970308	1.00855
8ViH1d	ebi-a-GCST90018864	Ischemic stroke	CD25hi CD45RA+ CD4 not Treg AC	MR Egger	27	0.01141	0.0136205	0.410132	-0.0152861	0.0381061	1.01148	0.98483	1.03884
8ViH1d	ebi-a-GCST90018864	Ischemic stroke	CD25hi CD45RA+ CD4 not Treg AC	Weighted median	27	0.00636928	0.014929	0.669643	-0.0228916	0.0356302	1.00639	0.977368	1.03627
8ViH1d	ebi-a-GCST90018864	Ischemic stroke	CD25hi CD45RA+ CD4 not Treg AC	Inverse variance weighted	27	0.00674884	0.00974799	0.488729	-0.0123572	0.0258549	1.00677	0.987719	1.02619
8ViH1d	ebi-a-GCST90018864	Ischemic stroke	CD25hi CD45RA+ CD4 not Treg AC	Simple mode	27	0.00249156	0.0214584	0.908456	-0.0395668	0.0445499	1.00249	0.961206	1.04556
8ViH1d	ebi-a-GCST90018864	Ischemic stroke	CD25hi CD45RA+ CD4 not Treg AC	Weighted mode	27	0.00907469	0.0155005	0.563295	-0.0213062	0.0394556	1.00912	0.978919	1.04024
8vrp6n	ebi-a-GCST90018864	Ischemic stroke	CD27 on CD24+ CD27+	MR Egger	31	-0.00860827	0.0165438	0.606782	-0.0410341	0.0238176	0.991429	0.959796	1.0241
8vrp6n	ebi-a-GCST90018864	Ischemic stroke	CD27 on CD24+ CD27+	Weighted median	31	0.00185529	0.012203	0.879159	-0.0220626	0.0257731	1.00186	0.978179	1.02611
8vrp6n	ebi-a-GCST90018864	Ischemic stroke	CD27 on CD24+ CD27+	Inverse variance weighted	31	0.00462548	0.00941927	0.62338	-0.0138363	0.0230872	1.00464	0.986259	1.02336
8vrp6n	ebi-a-GCST90018864	Ischemic stroke	CD27 on CD24+ CD27+	Simple mode	31	0.00573234	0.0226809	0.802193	-0.0387221	0.0501868	1.00575	0.962018	1.05147
8vrp6n	ebi-a-GCST90018864	Ischemic stroke	CD27 on CD24+ CD27+	Weighted mode	31	0.00137888	0.0101948	0.893315	-0.0186029	0.0213607	1.00138	0.981569	1.02159
8YewYM	ebi-a-GCST90018864	Ischemic stroke	FSC-A on CD8br	MR Egger	18	0.0185985	0.0227025	0.424692	-0.0258984	0.0630955	1.01877	0.974434	1.06513
8YewYM	ebi-a-GCST90018864	Ischemic stroke	FSC-A on CD8br	Weighted median	18	0.030447	0.0188403	0.106082	-0.00647995	0.0673739	1.03092	0.993541	1.0697
8YewYM	ebi-a-GCST90018864	Ischemic stroke	FSC-A on CD8br	Inverse variance weighted	18	0.017958	0.0134686	0.182426	-0.00844047	0.0443564	1.01812	0.991595	1.04535
8YewYM	ebi-a-GCST90018864	Ischemic stroke	FSC-A on CD8br	Simple mode	18	-0.0225054	0.032105	0.492792	-0.0854311	0.0404204	0.977746	0.918116	1.04125
8YewYM	ebi-a-GCST90018864	Ischemic stroke	FSC-A on CD8br	Weighted mode	18	0.0257569	0.0186305	0.184709	-0.0107589	0.0622728	1.02609	0.989299	1.06425
8ZY0sQ	ebi-a-GCST90018864	Ischemic stroke	CD14+ CD16- monocyte %monocyte	MR Egger	25	0.00248335	0.0114195	0.829763	-0.0198989	0.0248656	1.00249	0.980298	1.02518
8ZY0sQ	ebi-a-GCST90018864	Ischemic stroke	CD14+ CD16- monocyte %monocyte	Weighted median	25	-0.0021333	0.0129557	0.869211	-0.0275264	0.0232598	0.997869	0.972849	1.02353
8ZY0sQ	ebi-a-GCST90018864	Ischemic stroke	CD14+ CD16- monocyte %monocyte	Inverse variance weighted	25	-0.00250527	0.009541	0.792875	-0.0212056	0.0161951	0.997498	0.979018	1.01633
8ZY0sQ	ebi-a-GCST90018864	Ischemic stroke	CD14+ CD16- monocyte %monocyte	Simple mode	25	0.0143169	0.025602	0.581199	-0.0358629	0.0644968	1.01442	0.964773	1.06662
8ZY0sQ	ebi-a-GCST90018864	Ischemic stroke	CD14+ CD16- monocyte %monocyte	Weighted mode	25	0.00256747	0.0108841	0.815519	-0.0187655	0.0239004	1.00257	0.98141	1.02419
91ZbXR	ebi-a-GCST90018864	Ischemic stroke	CD8dim NKT AC	MR Egger	30	-0.0251179	0.02445	0.313066	-0.07304	0.0228042	0.975195	0.929564	1.02307
91ZbXR	ebi-a-GCST90018864	Ischemic stroke	CD8dim NKT AC	Weighted median	30	-0.0053364	0.0209148	0.798608	-0.0463294	0.0356566	0.994678	0.954727	1.0363
91ZbXR	ebi-a-GCST90018864	Ischemic stroke	CD8dim NKT AC	Inverse variance weighted	30	-0.00213512	0.014815	0.885406	-0.0311724	0.0269022	0.997867	0.969308	1.02727
91ZbXR	ebi-a-GCST90018864	Ischemic stroke	CD8dim NKT AC	Simple mode	30	0.000579239	0.0364647	0.987435	-0.0708915	0.07205	1.00058	0.931563	1.07471
91ZbXR	ebi-a-GCST90018864	Ischemic stroke	CD8dim NKT AC	Weighted mode	30	-0.00479367	0.0260381	0.855215	-0.0558284	0.046241	0.995218	0.945701	1.04733
9adYkw	ebi-a-GCST90018864	Ischemic stroke	B cell % CD3- lymphocyte	MR Egger	29	-0.00423407	0.00824745	0.611862	-0.0203991	0.0119309	0.995775	0.979808	1.012
9adYkw	ebi-a-GCST90018864	Ischemic stroke	B cell % CD3- lymphocyte	Weighted median	29	-0.0057655	0.00976574	0.554935	-0.0249063	0.0133753	0.994251	0.975401	1.01347
9adYkw	ebi-a-GCST90018864	Ischemic stroke	B cell % CD3- lymphocyte	Inverse variance weighted	29	-0.0033279	0.00620519	0.591744	-0.0154901	0.00883427	0.996678	0.984629	1.00887
9adYkw	ebi-a-GCST90018864	Ischemic stroke	B cell % CD3- lymphocyte	Simple mode	29	-0.0135583	0.0151778	0.379312	-0.0433067	0.0161902	0.986533	0.957618	1.01632
9adYkw	ebi-a-GCST90018864	Ischemic stroke	B cell % CD3- lymphocyte	Weighted mode	29	-0.0084976	0.00873094	0.33875	-0.0256102	0.00861503	0.991538	0.974715	1.00865
9bZJET	ebi-a-GCST90018864	Ischemic stroke	CD28+ CD45RA+ CD8dim AC	MR Egger	49	-0.00135604	0.00317151	0.670916	-0.0075722	0.00486011	0.998645	0.992456	1.00487
9bZJET	ebi-a-GCST90018864	Ischemic stroke	CD28+ CD45RA+ CD8dim AC	Weighted median	49	0.000286149	0.00497467	0.95413	-0.0094642	0.0100365	1.00029	0.99058	1.01009
9bZJET	ebi-a-GCST90018864	Ischemic stroke	CD28+ CD45RA+ CD8dim AC	Inverse variance weighted	49	-0.00038534	0.00290507	0.894475	-0.00607927	0.00530859	0.999615	0.993939	1.00532
9bZJET	ebi-a-GCST90018864	Ischemic stroke	CD28+ CD45RA+ CD8dim AC	Simple mode	49	0.00581703	0.00717581	0.421571	-0.00824755	0.0198816	1.00583	0.991786	1.02008
9bZJET	ebi-a-GCST90018864	Ischemic stroke	CD28+ CD45RA+ CD8dim AC	Weighted mode	49	-0.00114566	0.00486358	0.814777	-0.0106783	0.00838695	0.998855	0.989379	1.00842
9f8Ynn	ebi-a-GCST90018864	Ischemic stroke	CD66b on CD66b++ myeloid cell	MR Egger	27	0.0159281	0.0174435	0.369897	-0.018261	0.0501173	1.01606	0.981905	1.05139
9f8Ynn	ebi-a-GCST90018864	Ischemic stroke	CD66b on CD66b++ myeloid cell	Weighted median	27	0.00827143	0.0128801	0.520751	-0.0169735	0.0335164	1.00831	0.98317	1.03408
9f8Ynn	ebi-a-GCST90018864	Ischemic stroke	CD66b on CD66b++ myeloid cell	Inverse variance weighted	27	0.00482405	0.00926963	0.602775	-0.0133444	0.0229925	1.00484	0.986744	1.02326
9f8Ynn	ebi-a-GCST90018864	Ischemic stroke	CD66b on CD66b++ myeloid cell	Simple mode	27	0.00168237	0.0191131	0.930534	-0.0357792	0.039144	1.00168	0.964853	1.03992
9f8Ynn	ebi-a-GCST90018864	Ischemic stroke	CD66b on CD66b++ myeloid cell	Weighted mode	27	0.00563073	0.0129959	0.668393	-0.0198413	0.0311028	1.00565	0.980354	1.03159
9h8Y5E	ebi-a-GCST90018864	Ischemic stroke	CD4 on activated & secreting Treg	MR Egger	33	-0.0200382	0.0115807	0.09352	-0.0427363	0.00265995	0.980161	0.958164	1.00266
9h8Y5E	ebi-a-GCST90018864	Ischemic stroke	CD4 on activated & secreting Treg	Weighted median	33	-0.00722045	0.0123358	0.558328	-0.0313985	0.0169576	0.992806	0.969089	1.0171
9h8Y5E	ebi-a-GCST90018864	Ischemic stroke	CD4 on activated & secreting Treg	Inverse variance weighted	33	-0.00681298	0.00857087	0.426672	-0.0236119	0.00998593	0.99321	0.976665	1.01004
9h8Y5E	ebi-a-GCST90018864	Ischemic stroke	CD4 on activated & secreting Treg	Simple mode	33	0.00729755	0.0232546	0.755701	-0.0382814	0.0528765	1.00732	0.962442	1.0543
9h8Y5E	ebi-a-GCST90018864	Ischemic stroke	CD4 on activated & secreting Treg	Weighted mode	33	-0.0121296	0.0130836	0.360823	-0.0377736	0.0135143	0.987944	0.962931	1.01361
9iPpu7	ebi-a-GCST90018864	Ischemic stroke	CD86+ myeloid DC %DC	MR Egger	24	-0.00772184	0.00668877	0.260703	-0.0208318	0.00538814	0.992308	0.979384	1.0054
9iPpu7	ebi-a-GCST90018864	Ischemic stroke	CD86+ myeloid DC %DC	Weighted median	24	-0.0125244	0.00843318	0.13751	-0.0290534	0.00400467	0.987554	0.971365	1.00401
9iPpu7	ebi-a-GCST90018864	Ischemic stroke	CD86+ myeloid DC %DC	Inverse variance weighted	24	-0.00414252	0.00558822	0.458515	-0.0150954	0.0068104	0.995866	0.985018	1.00683
9iPpu7	ebi-a-GCST90018864	Ischemic stroke	CD86+ myeloid DC %DC	Simple mode	24	0.0130351	0.0147443	0.385802	-0.0158637	0.0419338	1.01312	0.984262	1.04283
9iPpu7	ebi-a-GCST90018864	Ischemic stroke	CD86+ myeloid DC %DC	Weighted mode	24	-0.0060753	0.00601379	0.322897	-0.0178623	0.00571173	0.993943	0.982296	1.00573
9osItS	ebi-a-GCST90018864	Ischemic stroke	HLA DR on CD14+ CD16- monocyte	MR Egger	22	-0.0216775	0.0257047	0.409019	-0.0720587	0.0287037	0.978556	0.930476	1.02912
9osItS	ebi-a-GCST90018864	Ischemic stroke	HLA DR on CD14+ CD16- monocyte	Weighted median	22	-0.012342	0.0133724	0.356038	-0.038552	0.013868	0.987734	0.962182	1.01396
9osItS	ebi-a-GCST90018864	Ischemic stroke	HLA DR on CD14+ CD16- monocyte	Inverse variance weighted	22	-0.00273107	0.0134443	0.839026	-0.029082	0.0236198	0.997273	0.971337	1.0239
9osItS	ebi-a-GCST90018864	Ischemic stroke	HLA DR on CD14+ CD16- monocyte	Simple mode	22	0.0211002	0.028194	0.462523	-0.03416	0.0763604	1.02132	0.966417	1.07935
9osItS	ebi-a-GCST90018864	Ischemic stroke	HLA DR on CD14+ CD16- monocyte	Weighted mode	22	-0.00755528	0.0117715	0.527931	-0.0306275	0.0155169	0.992473	0.969837	1.01564
9tHdgh	ebi-a-GCST90018864	Ischemic stroke	CD19 on CD24+ CD27+	MR Egger	31	-0.00860903	0.016285	0.601072	-0.0405276	0.0233095	0.991428	0.960283	1.02358
9tHdgh	ebi-a-GCST90018864	Ischemic stroke	CD19 on CD24+ CD27+	Weighted median	31	-0.00814129	0.0165467	0.622706	-0.0405728	0.0242902	0.991892	0.960239	1.02459
9tHdgh	ebi-a-GCST90018864	Ischemic stroke	CD19 on CD24+ CD27+	Inverse variance weighted	31	-0.0123986	0.0112971	0.272421	-0.0345408	0.00974368	0.987678	0.966049	1.00979
9tHdgh	ebi-a-GCST90018864	Ischemic stroke	CD19 on CD24+ CD27+	Simple mode	31	-0.00817842	0.0267485	0.761905	-0.0606054	0.0442486	0.991855	0.941195	1.04524
9tHdgh	ebi-a-GCST90018864	Ischemic stroke	CD19 on CD24+ CD27+	Weighted mode	31	-0.00817842	0.0159215	0.611245	-0.0393846	0.0230277	0.991855	0.961381	1.02329
a05X9l	ebi-a-GCST90018864	Ischemic stroke	SSC-A on monocyte	MR Egger	23	-0.0359928	0.0192434	0.075432	-0.0737099	0.0017242	0.964647	0.928941	1.00173
a05X9l	ebi-a-GCST90018864	Ischemic stroke	SSC-A on monocyte	Weighted median	23	-0.0162086	0.0157835	0.304451	-0.0471442	0.014727	0.983922	0.95395	1.01484
a05X9l	ebi-a-GCST90018864	Ischemic stroke	SSC-A on monocyte	Inverse variance weighted	23	-0.00384669	0.0111431	0.729938	-0.0256871	0.0179938	0.996161	0.97464	1.01816
a05X9l	ebi-a-GCST90018864	Ischemic stroke	SSC-A on monocyte	Simple mode	23	-0.0155536	0.0289398	0.596355	-0.0722756	0.0411685	0.984567	0.930274	1.04203
a05X9l	ebi-a-GCST90018864	Ischemic stroke	SSC-A on monocyte	Weighted mode	23	-0.0155536	0.0153696	0.322554	-0.045678	0.0145709	0.984567	0.95535	1.01468
a0YtBz	ebi-a-GCST90018864	Ischemic stroke	CD3 on activated & secreting Treg	MR Egger	22	-0.0292697	0.0201736	0.162314	-0.06881	0.0102705	0.971154	0.933504	1.01032
a0YtBz	ebi-a-GCST90018864	Ischemic stroke	CD3 on activated & secreting Treg	Weighted median	22	0.00136265	0.0145878	0.925578	-0.0272294	0.0299547	1.00136	0.973138	1.03041
a0YtBz	ebi-a-GCST90018864	Ischemic stroke	CD3 on activated & secreting Treg	Inverse variance weighted	22	-0.0104031	0.0119104	0.38242	-0.0337474	0.0129413	0.989651	0.966816	1.01303
a0YtBz	ebi-a-GCST90018864	Ischemic stroke	CD3 on activated & secreting Treg	Simple mode	22	-0.000335171	0.0235849	0.988796	-0.0465616	0.0458912	0.999665	0.954506	1.04696
a0YtBz	ebi-a-GCST90018864	Ischemic stroke	CD3 on activated & secreting Treg	Weighted mode	22	0.00416748	0.0145868	0.777905	-0.0244227	0.0327576	1.00418	0.975873	1.0333
A3kO1B	ebi-a-GCST90018864	Ischemic stroke	CM DN (CD4-CD8-) AC	MR Egger	4	-0.00152892	0.0268434	0.959758	-0.054142	0.0510842	0.998472	0.947298	1.05241
A3kO1B	ebi-a-GCST90018864	Ischemic stroke	CM DN (CD4-CD8-) AC	Weighted median	4	3.21136e-05	0.0223832	0.998855	-0.0438391	0.0439033	1.00003	0.957108	1.04488
A3kO1B	ebi-a-GCST90018864	Ischemic stroke	CM DN (CD4-CD8-) AC	Inverse variance weighted	4	0.000293239	0.019723	0.988138	-0.0383638	0.0389503	1.00029	0.962363	1.03972
A3kO1B	ebi-a-GCST90018864	Ischemic stroke	CM DN (CD4-CD8-) AC	Simple mode	4	0.00330415	0.0257726	0.906099	-0.0472102	0.0538185	1.00331	0.953887	1.05529
A3kO1B	ebi-a-GCST90018864	Ischemic stroke	CM DN (CD4-CD8-) AC	Weighted mode	4	-6.19873e-05	0.0224546	0.997971	-0.0440731	0.0439491	0.999938	0.956884	1.04493
a6At5t	ebi-a-GCST90018864	Ischemic stroke	CD64 on CD14+ CD16+ monocyte	MR Egger	13	0.017996	0.060405	0.771314	-0.100398	0.13639	1.01816	0.904478	1.14613
a6At5t	ebi-a-GCST90018864	Ischemic stroke	CD64 on CD14+ CD16+ monocyte	Weighted median	13	0.0426999	0.0286494	0.136112	-0.013453	0.0988528	1.04362	0.986637	1.1039
a6At5t	ebi-a-GCST90018864	Ischemic stroke	CD64 on CD14+ CD16+ monocyte	Inverse variance weighted	13	0.0493106	0.0299372	0.0995299	-0.00936624	0.107987	1.05055	0.990677	1.11403
a6At5t	ebi-a-GCST90018864	Ischemic stroke	CD64 on CD14+ CD16+ monocyte	Simple mode	13	0.0502416	0.0396356	0.22899	-0.0274442	0.127927	1.05153	0.972929	1.13647
a6At5t	ebi-a-GCST90018864	Ischemic stroke	CD64 on CD14+ CD16+ monocyte	Weighted mode	13	0.0517702	0.0321441	0.133249	-0.0112322	0.114773	1.05313	0.988831	1.12162
A7mPkR	ebi-a-GCST90018864	Ischemic stroke	CD11c on granulocyte	MR Egger	25	-0.00753141	0.0254797	0.7702	-0.0574717	0.0424089	0.992497	0.944149	1.04332
A7mPkR	ebi-a-GCST90018864	Ischemic stroke	CD11c on granulocyte	Weighted median	25	0.00173543	0.018136	0.923767	-0.033811	0.0372819	1.00174	0.966754	1.03799
A7mPkR	ebi-a-GCST90018864	Ischemic stroke	CD11c on granulocyte	Inverse variance weighted	25	-0.0037342	0.0126266	0.767428	-0.0284823	0.0210139	0.996273	0.971919	1.02124
A7mPkR	ebi-a-GCST90018864	Ischemic stroke	CD11c on granulocyte	Simple mode	25	0.00452462	0.0253351	0.859758	-0.0451322	0.0541814	1.00453	0.955871	1.05568
A7mPkR	ebi-a-GCST90018864	Ischemic stroke	CD11c on granulocyte	Weighted mode	25	0.00231441	0.0211096	0.913608	-0.0390605	0.0436893	1.00232	0.961693	1.04466
A985Zo	ebi-a-GCST90018864	Ischemic stroke	CD39+ resting Treg %resting Treg	MR Egger	28	0.00799017	0.0111076	0.478346	-0.0137807	0.0297611	1.00802	0.986314	1.03021
A985Zo	ebi-a-GCST90018864	Ischemic stroke	CD39+ resting Treg %resting Treg	Weighted median	28	0.0128763	0.00919426	0.161372	-0.00514445	0.0308971	1.01296	0.994869	1.03138
A985Zo	ebi-a-GCST90018864	Ischemic stroke	CD39+ resting Treg %resting Treg	Inverse variance weighted	28	0.00841902	0.00744901	0.258384	-0.00618105	0.0230191	1.00845	0.993838	1.02329
A985Zo	ebi-a-GCST90018864	Ischemic stroke	CD39+ resting Treg %resting Treg	Simple mode	28	-0.00639247	0.0198536	0.749947	-0.0453055	0.0325205	0.993628	0.955706	1.03306
A985Zo	ebi-a-GCST90018864	Ischemic stroke	CD39+ resting Treg %resting Treg	Weighted mode	28	0.00975845	0.00870138	0.271958	-0.00729626	0.0268132	1.00981	0.99273	1.02718
aa4i5c	ebi-a-GCST90018864	Ischemic stroke	CD25 on CD24+ CD27+	MR Egger	27	0.00596127	0.00781843	0.452918	-0.00936286	0.0212854	1.00598	0.990681	1.02151
aa4i5c	ebi-a-GCST90018864	Ischemic stroke	CD25 on CD24+ CD27+	Weighted median	27	0.00405112	0.00671123	0.546087	-0.00910288	0.0172051	1.00406	0.990938	1.01735
aa4i5c	ebi-a-GCST90018864	Ischemic stroke	CD25 on CD24+ CD27+	Inverse variance weighted	27	1.65966e-05	0.00686809	0.998072	-0.0134449	0.0134781	1.00002	0.986645	1.01357
aa4i5c	ebi-a-GCST90018864	Ischemic stroke	CD25 on CD24+ CD27+	Simple mode	27	0.00995213	0.0214208	0.646084	-0.0320325	0.0519368	1.01	0.968475	1.05331
aa4i5c	ebi-a-GCST90018864	Ischemic stroke	CD25 on CD24+ CD27+	Weighted mode	27	0.00517414	0.00633119	0.421214	-0.00723499	0.0175833	1.00519	0.992791	1.01774
adhixd	ebi-a-GCST90018864	Ischemic stroke	TD CD8br %T cell	MR Egger	18	-0.0147721	0.0244228	0.553762	-0.0626407	0.0330965	0.985337	0.939281	1.03365
adhixd	ebi-a-GCST90018864	Ischemic stroke	TD CD8br %T cell	Weighted median	18	-0.017695	0.0206044	0.390454	-0.0580796	0.0226897	0.982461	0.943575	1.02295
adhixd	ebi-a-GCST90018864	Ischemic stroke	TD CD8br %T cell	Inverse variance weighted	18	-0.0251512	0.0142313	0.0771763	-0.0530445	0.00274223	0.975163	0.948338	1.00275
adhixd	ebi-a-GCST90018864	Ischemic stroke	TD CD8br %T cell	Simple mode	18	-0.0175412	0.0290795	0.55433	-0.074537	0.0394547	0.982612	0.928173	1.04024
adhixd	ebi-a-GCST90018864	Ischemic stroke	TD CD8br %T cell	Weighted mode	18	-0.0216481	0.0217175	0.332837	-0.0642145	0.0209182	0.978584	0.937804	1.02114
Afu2pw	ebi-a-GCST90018864	Ischemic stroke	NKT AC	MR Egger	35	0.000839514	0.0145649	0.954383	-0.0277077	0.0293868	1.00084	0.972673	1.02982
Afu2pw	ebi-a-GCST90018864	Ischemic stroke	NKT AC	Weighted median	35	0.00186976	0.0134987	0.889834	-0.0245877	0.0283272	1.00187	0.975712	1.02873
Afu2pw	ebi-a-GCST90018864	Ischemic stroke	NKT AC	Inverse variance weighted	35	0.00528951	0.00910459	0.561259	-0.0125555	0.0231345	1.0053	0.987523	1.0234
Afu2pw	ebi-a-GCST90018864	Ischemic stroke	NKT AC	Simple mode	35	0.0101119	0.0236894	0.672177	-0.0363193	0.056543	1.01016	0.964332	1.05817
Afu2pw	ebi-a-GCST90018864	Ischemic stroke	NKT AC	Weighted mode	35	0.00472716	0.011727	0.689398	-0.0182578	0.0277121	1.00474	0.981908	1.0281
aGugh5	ebi-a-GCST90018864	Ischemic stroke	IgD on IgD+ CD24-	MR Egger	30	0.0270318	0.0271544	0.328025	-0.0261907	0.0802544	1.0274	0.974149	1.08356
aGugh5	ebi-a-GCST90018864	Ischemic stroke	IgD on IgD+ CD24-	Weighted median	30	-0.00222858	0.0185118	0.904176	-0.0385116	0.0340545	0.997774	0.962221	1.03464
aGugh5	ebi-a-GCST90018864	Ischemic stroke	IgD on IgD+ CD24-	Inverse variance weighted	30	-0.00819522	0.014813	0.580096	-0.0372287	0.0208383	0.991838	0.963456	1.02106
aGugh5	ebi-a-GCST90018864	Ischemic stroke	IgD on IgD+ CD24-	Simple mode	30	0.0429777	0.0308387	0.174019	-0.0174661	0.103422	1.04391	0.982686	1.10896
aGugh5	ebi-a-GCST90018864	Ischemic stroke	IgD on IgD+ CD24-	Weighted mode	30	0.0116681	0.017202	0.502961	-0.0220479	0.0453841	1.01174	0.978193	1.04643
Ai0BMD	ebi-a-GCST90018864	Ischemic stroke	CD25 on IgD+ CD38- naive	MR Egger	24	-0.00533493	0.0180184	0.769944	-0.040651	0.0299812	0.994679	0.960164	1.03044
Ai0BMD	ebi-a-GCST90018864	Ischemic stroke	CD25 on IgD+ CD38- naive	Weighted median	24	0.0115939	0.0166282	0.485651	-0.0209974	0.0441852	1.01166	0.979222	1.04518
Ai0BMD	ebi-a-GCST90018864	Ischemic stroke	CD25 on IgD+ CD38- naive	Inverse variance weighted	24	0.011053	0.0111116	0.31987	-0.0107258	0.0328318	1.01111	0.989332	1.03338
Ai0BMD	ebi-a-GCST90018864	Ischemic stroke	CD25 on IgD+ CD38- naive	Simple mode	24	0.0224899	0.0263254	0.401746	-0.0291078	0.0740877	1.02274	0.971312	1.0769
Ai0BMD	ebi-a-GCST90018864	Ischemic stroke	CD25 on IgD+ CD38- naive	Weighted mode	24	0.00966474	0.017241	0.580514	-0.0241277	0.0434572	1.00971	0.976161	1.04442
akjdfu	ebi-a-GCST90018864	Ischemic stroke	CD19 on IgD+ CD24-	MR Egger	26	0.00576335	0.0136584	0.676807	-0.0210071	0.0325338	1.00578	0.979212	1.03307
akjdfu	ebi-a-GCST90018864	Ischemic stroke	CD19 on IgD+ CD24-	Weighted median	26	-0.00279013	0.0142152	0.844393	-0.0306519	0.0250717	0.997214	0.969813	1.02539
akjdfu	ebi-a-GCST90018864	Ischemic stroke	CD19 on IgD+ CD24-	Inverse variance weighted	26	-0.00296679	0.0109705	0.786826	-0.0244689	0.0185353	0.997038	0.975828	1.01871
akjdfu	ebi-a-GCST90018864	Ischemic stroke	CD19 on IgD+ CD24-	Simple mode	26	0.0110023	0.0267162	0.683981	-0.0413615	0.0633661	1.01106	0.959482	1.06542
akjdfu	ebi-a-GCST90018864	Ischemic stroke	CD19 on IgD+ CD24-	Weighted mode	26	0.00398829	0.0118658	0.739587	-0.0192686	0.0272452	1.004	0.980916	1.02762
AKLpfc	ebi-a-GCST90018864	Ischemic stroke	CD19 on B cell	MR Egger	26	0.0176324	0.0305075	0.568668	-0.0421623	0.0774272	1.01779	0.958714	1.0805
AKLpfc	ebi-a-GCST90018864	Ischemic stroke	CD19 on B cell	Weighted median	26	-0.0114239	0.0211673	0.589407	-0.0529117	0.030064	0.988641	0.948464	1.03052
AKLpfc	ebi-a-GCST90018864	Ischemic stroke	CD19 on B cell	Inverse variance weighted	26	-0.00493155	0.01934	0.798729	-0.042838	0.0329749	0.995081	0.958067	1.03352
AKLpfc	ebi-a-GCST90018864	Ischemic stroke	CD19 on B cell	Simple mode	26	0.00160341	0.0341671	0.962943	-0.0653641	0.0685709	1.0016	0.936726	1.07098
AKLpfc	ebi-a-GCST90018864	Ischemic stroke	CD19 on B cell	Weighted mode	26	0.00902424	0.0251097	0.722319	-0.0401907	0.0582392	1.00907	0.960606	1.05997
AlZNw7	ebi-a-GCST90018864	Ischemic stroke	CD39+ CD8br %CD8br	MR Egger	21	0.0301637	0.0209502	0.166203	-0.0108987	0.0712261	1.03062	0.98916	1.07382
AlZNw7	ebi-a-GCST90018864	Ischemic stroke	CD39+ CD8br %CD8br	Weighted median	21	0.0245222	0.0203883	0.22907	-0.0154389	0.0644834	1.02483	0.98468	1.06661
AlZNw7	ebi-a-GCST90018864	Ischemic stroke	CD39+ CD8br %CD8br	Inverse variance weighted	21	0.00752867	0.0143354	0.599457	-0.0205687	0.035626	1.00756	0.979641	1.03627
AlZNw7	ebi-a-GCST90018864	Ischemic stroke	CD39+ CD8br %CD8br	Simple mode	21	0.00509547	0.0286575	0.860664	-0.0510733	0.0612642	1.00511	0.950209	1.06318
AlZNw7	ebi-a-GCST90018864	Ischemic stroke	CD39+ CD8br %CD8br	Weighted mode	21	0.0270034	0.0199316	0.190588	-0.0120626	0.0660693	1.02737	0.98801	1.0683
AmaWJ3	ebi-a-GCST90018864	Ischemic stroke	CD33 on CD66b++ myeloid cell	MR Egger	19	0.0229518	0.0173181	0.202606	-0.0109917	0.0568953	1.02322	0.989069	1.05855
AmaWJ3	ebi-a-GCST90018864	Ischemic stroke	CD33 on CD66b++ myeloid cell	Weighted median	19	0.0129532	0.00913751	0.156312	-0.00495633	0.0308627	1.01304	0.995056	1.03134
AmaWJ3	ebi-a-GCST90018864	Ischemic stroke	CD33 on CD66b++ myeloid cell	Inverse variance weighted	19	0.00998217	0.00915722	0.275675	-0.00796598	0.0279303	1.01003	0.992066	1.02832
AmaWJ3	ebi-a-GCST90018864	Ischemic stroke	CD33 on CD66b++ myeloid cell	Simple mode	19	0.00578982	0.0217123	0.792761	-0.0367663	0.0483459	1.00581	0.963901	1.04953
AmaWJ3	ebi-a-GCST90018864	Ischemic stroke	CD33 on CD66b++ myeloid cell	Weighted mode	19	0.0140816	0.00922253	0.144174	-0.00399457	0.0321578	1.01418	0.996013	1.03268
aNk6mF	ebi-a-GCST90018864	Ischemic stroke	CD127 on T cell	MR Egger	18	0.0108152	0.0414286	0.79738	-0.0703849	0.0920153	1.01087	0.932035	1.09638
aNk6mF	ebi-a-GCST90018864	Ischemic stroke	CD127 on T cell	Weighted median	18	0.0177671	0.0230417	0.440657	-0.0273947	0.0629289	1.01793	0.972977	1.06495
aNk6mF	ebi-a-GCST90018864	Ischemic stroke	CD127 on T cell	Inverse variance weighted	18	0.0214937	0.0158352	0.174674	-0.00954333	0.0525308	1.02173	0.990502	1.05394
aNk6mF	ebi-a-GCST90018864	Ischemic stroke	CD127 on T cell	Simple mode	18	0.0599183	0.0345865	0.1013	-0.00787111	0.127708	1.06175	0.99216	1.13622
aNk6mF	ebi-a-GCST90018864	Ischemic stroke	CD127 on T cell	Weighted mode	18	0.0159528	0.0269367	0.561488	-0.036843	0.0687487	1.01608	0.963827	1.07117
aorsgx	ebi-a-GCST90018864	Ischemic stroke	HLA DR on HSC	MR Egger	6	-0.0736432	0.0570566	0.266356	-0.185474	0.0381878	0.929003	0.83071	1.03893
aorsgx	ebi-a-GCST90018864	Ischemic stroke	HLA DR on HSC	Weighted median	6	-0.0130975	0.0169163	0.438781	-0.0462534	0.0200584	0.986988	0.9548	1.02026
aorsgx	ebi-a-GCST90018864	Ischemic stroke	HLA DR on HSC	Inverse variance weighted	6	-0.00992723	0.0133076	0.455678	-0.0360101	0.0161557	0.990122	0.964631	1.01629
aorsgx	ebi-a-GCST90018864	Ischemic stroke	HLA DR on HSC	Simple mode	6	-0.0181597	0.023004	0.465638	-0.0632475	0.0269281	0.982004	0.938711	1.02729
aorsgx	ebi-a-GCST90018864	Ischemic stroke	HLA DR on HSC	Weighted mode	6	-0.0127951	0.016596	0.475559	-0.0453233	0.0197331	0.987286	0.955688	1.01993
apMEeX	ebi-a-GCST90018864	Ischemic stroke	CM DN (CD4-CD8-) %T cell	MR Egger	16	-0.0125436	0.00832016	0.153885	-0.0288511	0.00376394	0.987535	0.971561	1.00377
apMEeX	ebi-a-GCST90018864	Ischemic stroke	CM DN (CD4-CD8-) %T cell	Weighted median	16	-0.0139848	0.00848207	0.0991986	-0.0306097	0.00264004	0.986113	0.969854	1.00264
apMEeX	ebi-a-GCST90018864	Ischemic stroke	CM DN (CD4-CD8-) %T cell	Inverse variance weighted	16	-0.0124343	0.00715536	0.0822536	-0.0264588	0.00159022	0.987643	0.973888	1.00159
apMEeX	ebi-a-GCST90018864	Ischemic stroke	CM DN (CD4-CD8-) %T cell	Simple mode	16	-0.0149371	0.0226931	0.520371	-0.0594155	0.0295414	0.985174	0.942315	1.02998
apMEeX	ebi-a-GCST90018864	Ischemic stroke	CM DN (CD4-CD8-) %T cell	Weighted mode	16	-0.0136534	0.00901421	0.150646	-0.0313212	0.00401446	0.986439	0.969164	1.00402
ATCe09	ebi-a-GCST90018864	Ischemic stroke	HLA DR on HLA DR+ CD4+	MR Egger	21	0.00285362	0.035632	0.937006	-0.066985	0.0726923	1.00286	0.935209	1.0754
ATCe09	ebi-a-GCST90018864	Ischemic stroke	HLA DR on HLA DR+ CD4+	Weighted median	21	-0.00741165	0.0225817	0.742749	-0.0516718	0.0368485	0.992616	0.94964	1.03754
ATCe09	ebi-a-GCST90018864	Ischemic stroke	HLA DR on HLA DR+ CD4+	Inverse variance weighted	21	-0.0214831	0.0161641	0.183828	-0.0531648	0.0101986	0.978746	0.948224	1.01025
ATCe09	ebi-a-GCST90018864	Ischemic stroke	HLA DR on HLA DR+ CD4+	Simple mode	21	-0.0250272	0.0346496	0.478474	-0.0929405	0.042886	0.975283	0.911248	1.04382
ATCe09	ebi-a-GCST90018864	Ischemic stroke	HLA DR on HLA DR+ CD4+	Weighted mode	21	-0.00814476	0.0247349	0.745366	-0.0566251	0.0403356	0.991888	0.944948	1.04116
AUI5uH	ebi-a-GCST90018864	Ischemic stroke	PB/PC %B cell	MR Egger	28	-0.025957	0.0174418	0.148726	-0.0601429	0.00822896	0.974377	0.94163	1.00826
AUI5uH	ebi-a-GCST90018864	Ischemic stroke	PB/PC %B cell	Weighted median	28	-0.0235632	0.0184448	0.201428	-0.0597151	0.0125887	0.976712	0.942033	1.01267
AUI5uH	ebi-a-GCST90018864	Ischemic stroke	PB/PC %B cell	Inverse variance weighted	28	-0.00715052	0.0122337	0.558889	-0.0311286	0.0168276	0.992875	0.969351	1.01697
AUI5uH	ebi-a-GCST90018864	Ischemic stroke	PB/PC %B cell	Simple mode	28	0.0475484	0.0398068	0.242678	-0.0304729	0.12557	1.0487	0.969987	1.13379
AUI5uH	ebi-a-GCST90018864	Ischemic stroke	PB/PC %B cell	Weighted mode	28	-0.024619	0.0179117	0.180601	-0.0597259	0.010488	0.975682	0.942023	1.01054
aUKE84	ebi-a-GCST90018864	Ischemic stroke	CD16+ monocyte %monocyte	MR Egger	23	-0.00588803	0.0460745	0.899528	-0.096194	0.0844179	0.994129	0.908288	1.08808
aUKE84	ebi-a-GCST90018864	Ischemic stroke	CD16+ monocyte %monocyte	Weighted median	23	-0.00552352	0.0269051	0.83734	-0.0582574	0.0472104	0.994492	0.943407	1.04834
aUKE84	ebi-a-GCST90018864	Ischemic stroke	CD16+ monocyte %monocyte	Inverse variance weighted	23	0.00437691	0.0178445	0.806239	-0.0305983	0.0393522	1.00439	0.969865	1.04014
aUKE84	ebi-a-GCST90018864	Ischemic stroke	CD16+ monocyte %monocyte	Simple mode	23	-0.0158759	0.0428974	0.714854	-0.0999548	0.068203	0.984249	0.904878	1.07058
aUKE84	ebi-a-GCST90018864	Ischemic stroke	CD16+ monocyte %monocyte	Weighted mode	23	-0.0112832	0.0382822	0.770957	-0.0863163	0.0637498	0.98878	0.917304	1.06583
Av98Fg	ebi-a-GCST90018864	Ischemic stroke	CD8br and CD8dim %leukocyte	MR Egger	15	0.0202649	0.0611538	0.745641	-0.0995965	0.140126	1.02047	0.905203	1.15042
Av98Fg	ebi-a-GCST90018864	Ischemic stroke	CD8br and CD8dim %leukocyte	Weighted median	15	0.0237341	0.0275735	0.389371	-0.0303099	0.0777781	1.02402	0.970145	1.08088
Av98Fg	ebi-a-GCST90018864	Ischemic stroke	CD8br and CD8dim %leukocyte	Inverse variance weighted	15	0.0147531	0.020087	0.462669	-0.0246175	0.0541237	1.01486	0.975683	1.05562
Av98Fg	ebi-a-GCST90018864	Ischemic stroke	CD8br and CD8dim %leukocyte	Simple mode	15	0.0223066	0.0401273	0.587057	-0.0563429	0.100956	1.02256	0.945215	1.10623
Av98Fg	ebi-a-GCST90018864	Ischemic stroke	CD8br and CD8dim %leukocyte	Weighted mode	15	0.0298691	0.0409253	0.47752	-0.0503444	0.110083	1.03032	0.950902	1.11637
awChwP	ebi-a-GCST90018864	Ischemic stroke	CD33dim HLA DR+ CD11b+ %CD33dim HLA DR+	MR Egger	25	-0.00832832	0.00664932	0.222971	-0.021361	0.00470434	0.991706	0.978866	1.00472
awChwP	ebi-a-GCST90018864	Ischemic stroke	CD33dim HLA DR+ CD11b+ %CD33dim HLA DR+	Weighted median	25	-0.00776799	0.00636577	0.222361	-0.0202449	0.00470892	0.992262	0.979959	1.00472
awChwP	ebi-a-GCST90018864	Ischemic stroke	CD33dim HLA DR+ CD11b+ %CD33dim HLA DR+	Inverse variance weighted	25	-0.00403237	0.00479093	0.399974	-0.0134226	0.00535785	0.995976	0.986667	1.00537
awChwP	ebi-a-GCST90018864	Ischemic stroke	CD33dim HLA DR+ CD11b+ %CD33dim HLA DR+	Simple mode	25	0.0193708	0.0161134	0.241031	-0.0122114	0.0509531	1.01956	0.987863	1.05227
awChwP	ebi-a-GCST90018864	Ischemic stroke	CD33dim HLA DR+ CD11b+ %CD33dim HLA DR+	Weighted mode	25	-0.0075877	0.00596099	0.215249	-0.0192712	0.00409585	0.992441	0.980913	1.0041
AzHUyE	ebi-a-GCST90018864	Ischemic stroke	CD62L on CD62L+ plasmacytoid DC	MR Egger	15	-0.00456922	0.031487	0.886846	-0.0662837	0.0571453	0.995441	0.935865	1.05881
AzHUyE	ebi-a-GCST90018864	Ischemic stroke	CD62L on CD62L+ plasmacytoid DC	Weighted median	15	-0.00345143	0.0224528	0.877831	-0.0474589	0.040556	0.996555	0.95365	1.04139
AzHUyE	ebi-a-GCST90018864	Ischemic stroke	CD62L on CD62L+ plasmacytoid DC	Inverse variance weighted	15	0.00989555	0.0178761	0.579879	-0.0251417	0.0449328	1.00994	0.975172	1.04596
AzHUyE	ebi-a-GCST90018864	Ischemic stroke	CD62L on CD62L+ plasmacytoid DC	Simple mode	15	-0.00320761	0.0288161	0.912948	-0.0596871	0.0532719	0.996798	0.942059	1.05472
AzHUyE	ebi-a-GCST90018864	Ischemic stroke	CD62L on CD62L+ plasmacytoid DC	Weighted mode	15	-0.00320761	0.0231359	0.891708	-0.048554	0.0421388	0.996798	0.952606	1.04304
B33Xzk	ebi-a-GCST90018864	Ischemic stroke	IgD on IgD+ CD38- unsw mem	MR Egger	19	0.0470244	0.0339213	0.183576	-0.0194614	0.11351	1.04815	0.980727	1.1202
B33Xzk	ebi-a-GCST90018864	Ischemic stroke	IgD on IgD+ CD38- unsw mem	Weighted median	19	0.00858985	0.0173527	0.620589	-0.0254214	0.042601	1.00863	0.974899	1.04352
B33Xzk	ebi-a-GCST90018864	Ischemic stroke	IgD on IgD+ CD38- unsw mem	Inverse variance weighted	19	-0.00168044	0.0146132	0.90845	-0.0303224	0.0269615	0.998321	0.970133	1.02733
B33Xzk	ebi-a-GCST90018864	Ischemic stroke	IgD on IgD+ CD38- unsw mem	Simple mode	19	-0.0158929	0.0269556	0.562791	-0.0687258	0.0369401	0.984233	0.933583	1.03763
B33Xzk	ebi-a-GCST90018864	Ischemic stroke	IgD on IgD+ CD38- unsw mem	Weighted mode	19	0.00726685	0.0184885	0.698901	-0.0289706	0.0435043	1.00729	0.971445	1.04446
B5TZwU	ebi-a-GCST90018864	Ischemic stroke	CD19 on CD20-	MR Egger	21	-0.0186471	0.0259821	0.481682	-0.0695721	0.0322779	0.981526	0.932793	1.0328
B5TZwU	ebi-a-GCST90018864	Ischemic stroke	CD19 on CD20-	Weighted median	21	-0.0117461	0.0238783	0.622779	-0.0585476	0.0350554	0.988323	0.943133	1.03568
B5TZwU	ebi-a-GCST90018864	Ischemic stroke	CD19 on CD20-	Inverse variance weighted	21	0.000998607	0.0163495	0.951296	-0.0310463	0.0330436	1.001	0.969431	1.0336
B5TZwU	ebi-a-GCST90018864	Ischemic stroke	CD19 on CD20-	Simple mode	21	0.000470546	0.039768	0.990677	-0.0774747	0.0784158	1.00047	0.92545	1.08157
B5TZwU	ebi-a-GCST90018864	Ischemic stroke	CD19 on CD20-	Weighted mode	21	-0.0115658	0.025599	0.656269	-0.0617398	0.0386082	0.988501	0.940127	1.03936
BaPn0q	ebi-a-GCST90018864	Ischemic stroke	CD45 on B cell	MR Egger	19	0.0383866	0.0153344	0.0227936	0.00833109	0.0684421	1.03913	1.00837	1.07084
BaPn0q	ebi-a-GCST90018864	Ischemic stroke	CD45 on B cell	Weighted median	19	0.0269301	0.0151709	0.0758791	-0.00280489	0.056665	1.0273	0.997199	1.0583
BaPn0q	ebi-a-GCST90018864	Ischemic stroke	CD45 on B cell	Inverse variance weighted	19	0.0272714	0.0121547	0.0248521	0.0034482	0.0510946	1.02765	1.00345	1.05242
BaPn0q	ebi-a-GCST90018864	Ischemic stroke	CD45 on B cell	Simple mode	19	0.035012	0.0275812	0.220461	-0.0190471	0.0890712	1.03563	0.981133	1.09316
BaPn0q	ebi-a-GCST90018864	Ischemic stroke	CD45 on B cell	Weighted mode	19	0.0248406	0.0125392	0.0630769	0.000263674	0.0494175	1.02515	1.00026	1.05066
bcHKlA	ebi-a-GCST90018864	Ischemic stroke	CD62L- myeloid DC AC	MR Egger	17	0.00910698	0.0360656	0.804073	-0.0615816	0.0797956	1.00915	0.940276	1.08307
bcHKlA	ebi-a-GCST90018864	Ischemic stroke	CD62L- myeloid DC AC	Weighted median	17	0.00556479	0.0231558	0.810083	-0.0398206	0.0509502	1.00558	0.960962	1.05227
bcHKlA	ebi-a-GCST90018864	Ischemic stroke	CD62L- myeloid DC AC	Inverse variance weighted	17	-0.00883042	0.0198094	0.655763	-0.0476568	0.0299959	0.991208	0.953461	1.03045
bcHKlA	ebi-a-GCST90018864	Ischemic stroke	CD62L- myeloid DC AC	Simple mode	17	-0.0699218	0.0529793	0.205477	-0.173761	0.0339176	0.932467	0.840498	1.0345
bcHKlA	ebi-a-GCST90018864	Ischemic stroke	CD62L- myeloid DC AC	Weighted mode	17	0.0136425	0.0254972	0.599969	-0.0363321	0.063617	1.01374	0.96432	1.06568
Bdb5wN	ebi-a-GCST90018864	Ischemic stroke	CD20 on IgD- CD27-	MR Egger	19	-0.0692034	0.0589669	0.256737	-0.184778	0.0463717	0.933137	0.831288	1.04746
Bdb5wN	ebi-a-GCST90018864	Ischemic stroke	CD20 on IgD- CD27-	Weighted median	19	-0.0238834	0.0232481	0.304266	-0.0694497	0.0216828	0.9764	0.932907	1.02192
Bdb5wN	ebi-a-GCST90018864	Ischemic stroke	CD20 on IgD- CD27-	Inverse variance weighted	19	0.00145271	0.0180553	0.935872	-0.0339356	0.0368411	1.00145	0.966634	1.03753
Bdb5wN	ebi-a-GCST90018864	Ischemic stroke	CD20 on IgD- CD27-	Simple mode	19	-0.0380179	0.0403575	0.35865	-0.117119	0.0410827	0.962696	0.88948	1.04194
Bdb5wN	ebi-a-GCST90018864	Ischemic stroke	CD20 on IgD- CD27-	Weighted mode	19	-0.0178956	0.0309283	0.570018	-0.078515	0.0427238	0.982264	0.924488	1.04365
BFcrhi	ebi-a-GCST90018864	Ischemic stroke	CD25 on transitional	MR Egger	22	-0.0271978	0.0167575	0.120241	-0.0600424	0.00564681	0.973169	0.941725	1.00566
BFcrhi	ebi-a-GCST90018864	Ischemic stroke	CD25 on transitional	Weighted median	22	-0.0102659	0.0167791	0.540653	-0.043153	0.0226212	0.989787	0.957765	1.02288
BFcrhi	ebi-a-GCST90018864	Ischemic stroke	CD25 on transitional	Inverse variance weighted	22	-0.00675698	0.0118437	0.568329	-0.0299705	0.0164566	0.993266	0.970474	1.01659
BFcrhi	ebi-a-GCST90018864	Ischemic stroke	CD25 on transitional	Simple mode	22	-0.0264357	0.0290672	0.373423	-0.0834074	0.030536	0.973911	0.919976	1.03101
BFcrhi	ebi-a-GCST90018864	Ischemic stroke	CD25 on transitional	Weighted mode	22	-0.0150524	0.0144407	0.309096	-0.0433562	0.0132513	0.98506	0.95757	1.01334
BgxFjc	ebi-a-GCST90018864	Ischemic stroke	CD3 on HLA DR+ T cell	MR Egger	28	-0.0100574	0.0106424	0.353342	-0.0309166	0.0108017	0.989993	0.969556	1.01086
BgxFjc	ebi-a-GCST90018864	Ischemic stroke	CD3 on HLA DR+ T cell	Weighted median	28	-0.00891763	0.0100707	0.375888	-0.0286563	0.010821	0.991122	0.97175	1.01088
BgxFjc	ebi-a-GCST90018864	Ischemic stroke	CD3 on HLA DR+ T cell	Inverse variance weighted	28	0.00422769	0.0075454	0.575275	-0.0105613	0.0190167	1.00424	0.989494	1.0192
BgxFjc	ebi-a-GCST90018864	Ischemic stroke	CD3 on HLA DR+ T cell	Simple mode	28	0.0142626	0.0161807	0.38585	-0.0174516	0.0459768	1.01436	0.9827	1.04705
BgxFjc	ebi-a-GCST90018864	Ischemic stroke	CD3 on HLA DR+ T cell	Weighted mode	28	-0.00658177	0.00922813	0.481823	-0.0246689	0.0115054	0.99344	0.975633	1.01157
BjQaOz	ebi-a-GCST90018864	Ischemic stroke	IgD- CD38br AC	MR Egger	22	-0.0258557	0.0166725	0.136631	-0.0585339	0.00682243	0.974476	0.943146	1.00685
BjQaOz	ebi-a-GCST90018864	Ischemic stroke	IgD- CD38br AC	Weighted median	22	-0.0198793	0.0150252	0.185813	-0.0493287	0.00957002	0.980317	0.951868	1.00962
BjQaOz	ebi-a-GCST90018864	Ischemic stroke	IgD- CD38br AC	Inverse variance weighted	22	-0.00464822	0.013019	0.721066	-0.0301654	0.020869	0.995363	0.970285	1.02109
BjQaOz	ebi-a-GCST90018864	Ischemic stroke	IgD- CD38br AC	Simple mode	22	-0.0226402	0.0225458	0.326719	-0.06683	0.0215495	0.977614	0.935354	1.02178
BjQaOz	ebi-a-GCST90018864	Ischemic stroke	IgD- CD38br AC	Weighted mode	22	-0.0151459	0.0148569	0.31959	-0.0442654	0.0139736	0.984968	0.9567	1.01407
bjSQ2a	ebi-a-GCST90018864	Ischemic stroke	CD33- HLA DR- AC	MR Egger	21	-0.057849	0.0239917	0.0261867	-0.104873	-0.0108253	0.943792	0.900439	0.989233
bjSQ2a	ebi-a-GCST90018864	Ischemic stroke	CD33- HLA DR- AC	Weighted median	21	-0.00299165	0.0171067	0.861173	-0.0365209	0.0305376	0.997013	0.964138	1.03101
bjSQ2a	ebi-a-GCST90018864	Ischemic stroke	CD33- HLA DR- AC	Inverse variance weighted	21	-0.00861646	0.0112348	0.443116	-0.0306367	0.0134038	0.991421	0.969828	1.01349
bjSQ2a	ebi-a-GCST90018864	Ischemic stroke	CD33- HLA DR- AC	Simple mode	21	-0.0171783	0.0306311	0.581154	-0.0772153	0.0428587	0.982968	0.925691	1.04379
bjSQ2a	ebi-a-GCST90018864	Ischemic stroke	CD33- HLA DR- AC	Weighted mode	21	-0.00436794	0.0202046	0.831033	-0.0439689	0.035233	0.995642	0.956984	1.03586
Bkqus7	ebi-a-GCST90018864	Ischemic stroke	CD11b on CD33dim HLA DR-	MR Egger	23	0.0202087	0.0230572	0.390696	-0.0249834	0.0654009	1.02041	0.975326	1.06759
Bkqus7	ebi-a-GCST90018864	Ischemic stroke	CD11b on CD33dim HLA DR-	Weighted median	23	-0.005055	0.0155926	0.745792	-0.0356164	0.0255064	0.994958	0.96501	1.02583
Bkqus7	ebi-a-GCST90018864	Ischemic stroke	CD11b on CD33dim HLA DR-	Inverse variance weighted	23	-0.00684537	0.0107715	0.525099	-0.0279576	0.0142668	0.993178	0.97243	1.01437
Bkqus7	ebi-a-GCST90018864	Ischemic stroke	CD11b on CD33dim HLA DR-	Simple mode	23	-0.0132205	0.02458	0.596076	-0.0613973	0.0349563	0.986866	0.940449	1.03557
Bkqus7	ebi-a-GCST90018864	Ischemic stroke	CD11b on CD33dim HLA DR-	Weighted mode	23	-0.00502319	0.0182526	0.785728	-0.0407983	0.0307519	0.994989	0.960023	1.03123
BMF9Iz	ebi-a-GCST90018864	Ischemic stroke	CD34 on HSC	MR Egger	14	-0.00480402	0.00844762	0.580059	-0.0213614	0.0117533	0.995208	0.978865	1.01182
BMF9Iz	ebi-a-GCST90018864	Ischemic stroke	CD34 on HSC	Weighted median	14	-4.6868e-05	0.00769316	0.995139	-0.0151255	0.0150317	0.999953	0.984988	1.01515
BMF9Iz	ebi-a-GCST90018864	Ischemic stroke	CD34 on HSC	Inverse variance weighted	14	-0.000250897	0.00600518	0.966674	-0.012021	0.0115192	0.999749	0.988051	1.01159
BMF9Iz	ebi-a-GCST90018864	Ischemic stroke	CD34 on HSC	Simple mode	14	-0.00125314	0.0199018	0.950751	-0.0402607	0.0377544	0.998748	0.960539	1.03848
BMF9Iz	ebi-a-GCST90018864	Ischemic stroke	CD34 on HSC	Weighted mode	14	-0.00125314	0.00725106	0.865453	-0.0154652	0.0129589	0.998748	0.984654	1.01304
bMRgQ5	ebi-a-GCST90018864	Ischemic stroke	Resting Treg AC	MR Egger	26	-0.00543086	0.0220661	0.807684	-0.0486804	0.0378187	0.994584	0.952486	1.03854
bMRgQ5	ebi-a-GCST90018864	Ischemic stroke	Resting Treg AC	Weighted median	26	-0.00935118	0.0167588	0.576854	-0.0421984	0.0234961	0.990692	0.95868	1.02377
bMRgQ5	ebi-a-GCST90018864	Ischemic stroke	Resting Treg AC	Inverse variance weighted	26	-0.0034385	0.0121148	0.776543	-0.0271834	0.0203064	0.996567	0.973183	1.02051
bMRgQ5	ebi-a-GCST90018864	Ischemic stroke	Resting Treg AC	Simple mode	26	-0.0145196	0.0249071	0.565148	-0.0633374	0.0342982	0.985585	0.938627	1.03489
bMRgQ5	ebi-a-GCST90018864	Ischemic stroke	Resting Treg AC	Weighted mode	26	-0.0112019	0.0179	0.537115	-0.0462859	0.0238821	0.988861	0.954769	1.02417
bmWZYy	ebi-a-GCST90018864	Ischemic stroke	CD86 on CD62L+ myeloid DC	MR Egger	23	0.000673695	0.0213274	0.975099	-0.041128	0.0424754	1.00067	0.959706	1.04339
bmWZYy	ebi-a-GCST90018864	Ischemic stroke	CD86 on CD62L+ myeloid DC	Weighted median	23	-0.00761199	0.0191394	0.690842	-0.0451252	0.0299012	0.992417	0.955878	1.03035
bmWZYy	ebi-a-GCST90018864	Ischemic stroke	CD86 on CD62L+ myeloid DC	Inverse variance weighted	23	-0.00452883	0.0129053	0.725642	-0.0298232	0.0207655	0.995481	0.970617	1.02098
bmWZYy	ebi-a-GCST90018864	Ischemic stroke	CD86 on CD62L+ myeloid DC	Simple mode	23	-0.0358069	0.0317288	0.271253	-0.0979953	0.0263815	0.964827	0.906653	1.02673
bmWZYy	ebi-a-GCST90018864	Ischemic stroke	CD86 on CD62L+ myeloid DC	Weighted mode	23	-0.0108262	0.0198677	0.591294	-0.0497668	0.0281145	0.989232	0.951451	1.02851
bnuG7a	ebi-a-GCST90018864	Ischemic stroke	CD8 on CD28- CD8br	MR Egger	20	0.0195358	0.0935431	0.836916	-0.163809	0.20288	1.01973	0.848904	1.22493
bnuG7a	ebi-a-GCST90018864	Ischemic stroke	CD8 on CD28- CD8br	Weighted median	20	-0.0409686	0.0245467	0.0951159	-0.0890802	0.00714291	0.959859	0.914772	1.00717
bnuG7a	ebi-a-GCST90018864	Ischemic stroke	CD8 on CD28- CD8br	Inverse variance weighted	20	-0.0142181	0.0244734	0.561268	-0.0621859	0.0337498	0.985883	0.939708	1.03433
bnuG7a	ebi-a-GCST90018864	Ischemic stroke	CD8 on CD28- CD8br	Simple mode	20	-0.0503833	0.0315354	0.126613	-0.112193	0.011426	0.950865	0.893872	1.01149
bnuG7a	ebi-a-GCST90018864	Ischemic stroke	CD8 on CD28- CD8br	Weighted mode	20	-0.0468978	0.0284193	0.115334	-0.1026	0.00880399	0.954185	0.902488	1.00884
BnZ3nl	ebi-a-GCST90018864	Ischemic stroke	CD4+ CD8dim AC	MR Egger	19	-0.0299156	0.0275307	0.29237	-0.0838758	0.0240446	0.970527	0.919545	1.02434
BnZ3nl	ebi-a-GCST90018864	Ischemic stroke	CD4+ CD8dim AC	Weighted median	19	-0.0226088	0.0211478	0.28503	-0.0640584	0.0188408	0.977645	0.93795	1.01902
BnZ3nl	ebi-a-GCST90018864	Ischemic stroke	CD4+ CD8dim AC	Inverse variance weighted	19	-0.0170031	0.0156926	0.278584	-0.0477606	0.0137545	0.983141	0.953362	1.01385
BnZ3nl	ebi-a-GCST90018864	Ischemic stroke	CD4+ CD8dim AC	Simple mode	19	-0.0280929	0.0291607	0.348121	-0.0852478	0.0290621	0.972298	0.918285	1.02949
BnZ3nl	ebi-a-GCST90018864	Ischemic stroke	CD4+ CD8dim AC	Weighted mode	19	-0.0224085	0.0200605	0.278665	-0.061727	0.0169101	0.977841	0.940139	1.01705
BOQNG8	ebi-a-GCST90018864	Ischemic stroke	CD25 on CD20- CD38-	MR Egger	19	0.0151935	0.0171334	0.38757	-0.0183879	0.048775	1.01531	0.98178	1.04998
BOQNG8	ebi-a-GCST90018864	Ischemic stroke	CD25 on CD20- CD38-	Weighted median	19	0.0132735	0.0147311	0.36756	-0.0155994	0.0421464	1.01336	0.984522	1.04305
BOQNG8	ebi-a-GCST90018864	Ischemic stroke	CD25 on CD20- CD38-	Inverse variance weighted	19	0.0040876	0.0119389	0.732067	-0.0193126	0.0274878	1.0041	0.980873	1.02787
BOQNG8	ebi-a-GCST90018864	Ischemic stroke	CD25 on CD20- CD38-	Simple mode	19	-0.00758259	0.0274623	0.78561	-0.0614088	0.0462436	0.992446	0.940439	1.04733
BOQNG8	ebi-a-GCST90018864	Ischemic stroke	CD25 on CD20- CD38-	Weighted mode	19	0.0109395	0.0141832	0.450535	-0.0168595	0.0387386	1.011	0.983282	1.0395
bpndjw	ebi-a-GCST90018864	Ischemic stroke	IgD+ %Lymphocyte	MR Egger	19	0.0179739	0.0148226	0.241865	-0.0110784	0.0470262	1.01814	0.988983	1.04815
bpndjw	ebi-a-GCST90018864	Ischemic stroke	IgD+ %Lymphocyte	Weighted median	19	0.0138638	0.0154704	0.370172	-0.0164581	0.0441857	1.01396	0.983677	1.04518
bpndjw	ebi-a-GCST90018864	Ischemic stroke	IgD+ %Lymphocyte	Inverse variance weighted	19	0.0106394	0.0117091	0.363542	-0.0123106	0.0335893	1.0107	0.987765	1.03416
bpndjw	ebi-a-GCST90018864	Ischemic stroke	IgD+ %Lymphocyte	Simple mode	19	0.00935213	0.0264008	0.727278	-0.0423935	0.0610977	1.0094	0.958493	1.063
bpndjw	ebi-a-GCST90018864	Ischemic stroke	IgD+ %Lymphocyte	Weighted mode	19	0.0143346	0.0132112	0.292225	-0.0115593	0.0402284	1.01444	0.988507	1.04105
bszRlx	ebi-a-GCST90018864	Ischemic stroke	CD20 on IgD- CD38br	MR Egger	15	-0.00496742	0.0154748	0.753313	-0.0352981	0.0253633	0.995045	0.965318	1.02569
bszRlx	ebi-a-GCST90018864	Ischemic stroke	CD20 on IgD- CD38br	Weighted median	15	-0.00720813	0.0158304	0.648867	-0.0382356	0.0238194	0.992818	0.962486	1.02411
bszRlx	ebi-a-GCST90018864	Ischemic stroke	CD20 on IgD- CD38br	Inverse variance weighted	15	0.00229739	0.0128807	0.858441	-0.0229488	0.0275436	1.0023	0.977313	1.02793
bszRlx	ebi-a-GCST90018864	Ischemic stroke	CD20 on IgD- CD38br	Simple mode	15	-0.0133159	0.032585	0.688978	-0.0771824	0.0505507	0.986772	0.925721	1.05185
bszRlx	ebi-a-GCST90018864	Ischemic stroke	CD20 on IgD- CD38br	Weighted mode	15	-0.0103954	0.0143289	0.480105	-0.03848	0.0176892	0.989658	0.962251	1.01785
BudHgx	ebi-a-GCST90018864	Ischemic stroke	CD39+ secreting Treg AC	MR Egger	27	0.0162731	0.010927	0.148927	-0.00514378	0.03769	1.01641	0.994869	1.03841
BudHgx	ebi-a-GCST90018864	Ischemic stroke	CD39+ secreting Treg AC	Weighted median	27	0.0151094	0.00811805	0.0627146	-0.000801985	0.0310208	1.01522	0.999198	1.03151
BudHgx	ebi-a-GCST90018864	Ischemic stroke	CD39+ secreting Treg AC	Inverse variance weighted	27	0.0111438	0.00675032	0.0987684	-0.00208684	0.0243744	1.01121	0.997915	1.02467
BudHgx	ebi-a-GCST90018864	Ischemic stroke	CD39+ secreting Treg AC	Simple mode	27	-0.016334	0.018505	0.385496	-0.0526038	0.0199357	0.983799	0.948756	1.02014
BudHgx	ebi-a-GCST90018864	Ischemic stroke	CD39+ secreting Treg AC	Weighted mode	27	0.012673	0.00806394	0.128144	-0.00313234	0.0284783	1.01275	0.996873	1.02889
bUPuw8	ebi-a-GCST90018864	Ischemic stroke	CD25hi AC	MR Egger	23	-0.00627034	0.00729822	0.399954	-0.0205748	0.00803417	0.993749	0.979635	1.00807
bUPuw8	ebi-a-GCST90018864	Ischemic stroke	CD25hi AC	Weighted median	23	-0.0056561	0.00687728	0.410831	-0.0191356	0.00782338	0.99436	0.981046	1.00785
bUPuw8	ebi-a-GCST90018864	Ischemic stroke	CD25hi AC	Inverse variance weighted	23	-0.00582762	0.00547673	0.287297	-0.016562	0.00490676	0.994189	0.983574	1.00492
bUPuw8	ebi-a-GCST90018864	Ischemic stroke	CD25hi AC	Simple mode	23	0.0218129	0.0220838	0.334022	-0.0214713	0.0650972	1.02205	0.978758	1.06726
bUPuw8	ebi-a-GCST90018864	Ischemic stroke	CD25hi AC	Weighted mode	23	-0.00632823	0.00607701	0.309028	-0.0182392	0.00558272	0.993692	0.981926	1.0056
BYa6C2	ebi-a-GCST90018864	Ischemic stroke	TCRgd AC	MR Egger	21	0.0171979	0.0296754	0.569038	-0.040966	0.0753618	1.01735	0.959862	1.07827
BYa6C2	ebi-a-GCST90018864	Ischemic stroke	TCRgd AC	Weighted median	21	0.00571277	0.0262174	0.827507	-0.0456734	0.0570989	1.00573	0.955354	1.05876
BYa6C2	ebi-a-GCST90018864	Ischemic stroke	TCRgd AC	Inverse variance weighted	21	-2.5107e-05	0.0174964	0.998855	-0.0343181	0.0342679	0.999975	0.966264	1.03486
BYa6C2	ebi-a-GCST90018864	Ischemic stroke	TCRgd AC	Simple mode	21	0.00997754	0.0387316	0.799342	-0.0659363	0.0858914	1.01003	0.93619	1.08969
BYa6C2	ebi-a-GCST90018864	Ischemic stroke	TCRgd AC	Weighted mode	21	0.0141457	0.0287287	0.627806	-0.0421625	0.0704539	1.01425	0.958714	1.073
c4ujbt	ebi-a-GCST90018864	Ischemic stroke	CD19 on transitional	MR Egger	26	0.0157653	0.0136383	0.259074	-0.0109657	0.0424964	1.01589	0.989094	1.04341
c4ujbt	ebi-a-GCST90018864	Ischemic stroke	CD19 on transitional	Weighted median	26	0.0209877	0.0135419	0.12118	-0.00555434	0.0475298	1.02121	0.994461	1.04868
c4ujbt	ebi-a-GCST90018864	Ischemic stroke	CD19 on transitional	Inverse variance weighted	26	0.00948365	0.0104107	0.362319	-0.0109213	0.0298886	1.00953	0.989138	1.03034
c4ujbt	ebi-a-GCST90018864	Ischemic stroke	CD19 on transitional	Simple mode	26	0.0279083	0.0277464	0.324132	-0.0264747	0.0822914	1.0283	0.973873	1.08577
c4ujbt	ebi-a-GCST90018864	Ischemic stroke	CD19 on transitional	Weighted mode	26	0.0194353	0.0124813	0.132002	-0.00502792	0.0438986	1.01963	0.994985	1.04488
C8wWqq	ebi-a-GCST90018864	Ischemic stroke	CD14 on CD14+ CD16- monocyte	MR Egger	16	0.019696	0.0306712	0.531141	-0.0404196	0.0798116	1.01989	0.960386	1.08308
C8wWqq	ebi-a-GCST90018864	Ischemic stroke	CD14 on CD14+ CD16- monocyte	Weighted median	16	-0.00650231	0.0271589	0.810782	-0.0597338	0.0467291	0.993519	0.942015	1.04784
C8wWqq	ebi-a-GCST90018864	Ischemic stroke	CD14 on CD14+ CD16- monocyte	Inverse variance weighted	16	-0.0299316	0.0192557	0.120083	-0.0676728	0.00780964	0.970512	0.934566	1.00784
C8wWqq	ebi-a-GCST90018864	Ischemic stroke	CD14 on CD14+ CD16- monocyte	Simple mode	16	0.0122561	0.0476237	0.800404	-0.0810864	0.105599	1.01233	0.922114	1.11138
C8wWqq	ebi-a-GCST90018864	Ischemic stroke	CD14 on CD14+ CD16- monocyte	Weighted mode	16	0.00535038	0.0265357	0.842915	-0.0466596	0.0573604	1.00536	0.954412	1.05904
Caj7Es	ebi-a-GCST90018864	Ischemic stroke	CD3 on CD39+ activated Treg	MR Egger	27	-0.00873803	0.024207	0.721154	-0.0561838	0.0387077	0.9913	0.945365	1.03947
Caj7Es	ebi-a-GCST90018864	Ischemic stroke	CD3 on CD39+ activated Treg	Weighted median	27	0.0150395	0.0160168	0.34774	-0.0163535	0.0464325	1.01515	0.98378	1.04753
Caj7Es	ebi-a-GCST90018864	Ischemic stroke	CD3 on CD39+ activated Treg	Inverse variance weighted	27	-0.00984085	0.0129721	0.448081	-0.0352661	0.0155844	0.990207	0.965348	1.01571
Caj7Es	ebi-a-GCST90018864	Ischemic stroke	CD3 on CD39+ activated Treg	Simple mode	27	-0.0160858	0.0293759	0.588648	-0.0736627	0.041491	0.984043	0.928985	1.04236
Caj7Es	ebi-a-GCST90018864	Ischemic stroke	CD3 on CD39+ activated Treg	Weighted mode	27	-0.0118902	0.015959	0.462926	-0.0431698	0.0193895	0.98818	0.957749	1.01958
caVfiC	ebi-a-GCST90018864	Ischemic stroke	CCR2 on monocyte	MR Egger	25	0.010621	0.0133525	0.434494	-0.0155499	0.0367919	1.01068	0.98457	1.03748
caVfiC	ebi-a-GCST90018864	Ischemic stroke	CCR2 on monocyte	Weighted median	25	0.0106916	0.0148256	0.47081	-0.0183665	0.0397498	1.01075	0.981801	1.04055
caVfiC	ebi-a-GCST90018864	Ischemic stroke	CCR2 on monocyte	Inverse variance weighted	25	0.0103482	0.0105419	0.326282	-0.0103138	0.0310103	1.0104	0.989739	1.0315
caVfiC	ebi-a-GCST90018864	Ischemic stroke	CCR2 on monocyte	Simple mode	25	0.0099795	0.0258798	0.703182	-0.0407449	0.0607039	1.01003	0.960074	1.06258
caVfiC	ebi-a-GCST90018864	Ischemic stroke	CCR2 on monocyte	Weighted mode	25	0.00832048	0.0121957	0.501614	-0.015583	0.032224	1.00836	0.984538	1.03275
CcZ9PX	ebi-a-GCST90018864	Ischemic stroke	CD3 on TD CD8br	MR Egger	24	0.0344921	0.0285514	0.239847	-0.0214687	0.0904528	1.03509	0.97876	1.09467
CcZ9PX	ebi-a-GCST90018864	Ischemic stroke	CD3 on TD CD8br	Weighted median	24	0.014817	0.0181466	0.414207	-0.0207504	0.0503844	1.01493	0.979463	1.05168
CcZ9PX	ebi-a-GCST90018864	Ischemic stroke	CD3 on TD CD8br	Inverse variance weighted	24	0.00803086	0.0128671	0.532537	-0.0171887	0.0332504	1.00806	0.982958	1.03381
CcZ9PX	ebi-a-GCST90018864	Ischemic stroke	CD3 on TD CD8br	Simple mode	24	0.025649	0.0262312	0.338344	-0.0257642	0.0770623	1.02598	0.974565	1.08011
CcZ9PX	ebi-a-GCST90018864	Ischemic stroke	CD3 on TD CD8br	Weighted mode	24	0.0242609	0.020767	0.254675	-0.0164423	0.0649642	1.02456	0.983692	1.06712
CfjNOx	ebi-a-GCST90018864	Ischemic stroke	CD8dim NKT %T cell	MR Egger	22	0.0243149	0.0300387	0.427782	-0.034561	0.0831907	1.02461	0.966029	1.08675
CfjNOx	ebi-a-GCST90018864	Ischemic stroke	CD8dim NKT %T cell	Weighted median	22	0.0195528	0.02387	0.412707	-0.0272323	0.066338	1.01975	0.973135	1.06859
CfjNOx	ebi-a-GCST90018864	Ischemic stroke	CD8dim NKT %T cell	Inverse variance weighted	22	0.021585	0.0164522	0.189525	-0.0106612	0.0538312	1.02182	0.989395	1.05531
CfjNOx	ebi-a-GCST90018864	Ischemic stroke	CD8dim NKT %T cell	Simple mode	22	0.0134972	0.0369607	0.718632	-0.0589458	0.0859401	1.01359	0.942758	1.08974
CfjNOx	ebi-a-GCST90018864	Ischemic stroke	CD8dim NKT %T cell	Weighted mode	22	0.0179999	0.0314865	0.573614	-0.0437137	0.0797134	1.01816	0.957228	1.08298
Cg9Y3m	ebi-a-GCST90018864	Ischemic stroke	DP (CD4+CD8+) %T cell	MR Egger	8	0.0695896	0.12375	0.594255	-0.172961	0.31214	1.07207	0.841171	1.36635
Cg9Y3m	ebi-a-GCST90018864	Ischemic stroke	DP (CD4+CD8+) %T cell	Weighted median	8	0.0359825	0.0402496	0.37133	-0.0429067	0.114872	1.03664	0.958001	1.12173
Cg9Y3m	ebi-a-GCST90018864	Ischemic stroke	DP (CD4+CD8+) %T cell	Inverse variance weighted	8	0.0417133	0.0330109	0.206367	-0.0229882	0.106415	1.0426	0.977274	1.11228
Cg9Y3m	ebi-a-GCST90018864	Ischemic stroke	DP (CD4+CD8+) %T cell	Simple mode	8	0.0589705	0.0548013	0.317575	-0.04844	0.166381	1.06074	0.952714	1.18102
Cg9Y3m	ebi-a-GCST90018864	Ischemic stroke	DP (CD4+CD8+) %T cell	Weighted mode	8	0.0636458	0.0543195	0.279652	-0.0428204	0.170112	1.06571	0.958083	1.18544
cj7n2Z	ebi-a-GCST90018864	Ischemic stroke	BAFF-R on IgD+ CD24+	MR Egger	19	0.00169081	0.0114807	0.884648	-0.0208113	0.0241929	1.00169	0.979404	1.02449
cj7n2Z	ebi-a-GCST90018864	Ischemic stroke	BAFF-R on IgD+ CD24+	Weighted median	19	-0.00480739	0.0100118	0.631105	-0.0244305	0.0148157	0.995204	0.975865	1.01493
cj7n2Z	ebi-a-GCST90018864	Ischemic stroke	BAFF-R on IgD+ CD24+	Inverse variance weighted	19	0.00351168	0.00813155	0.665844	-0.0124261	0.0194495	1.00352	0.987651	1.01964
cj7n2Z	ebi-a-GCST90018864	Ischemic stroke	BAFF-R on IgD+ CD24+	Simple mode	19	0.0457412	0.0239748	0.0724889	-0.00124949	0.0927318	1.0468	0.998751	1.09717
cj7n2Z	ebi-a-GCST90018864	Ischemic stroke	BAFF-R on IgD+ CD24+	Weighted mode	19	-0.00435734	0.0100663	0.670256	-0.0240873	0.0153726	0.995652	0.9762	1.01549
CJoiB0	ebi-a-GCST90018864	Ischemic stroke	PB/PC %lymphocyte	MR Egger	19	-0.00511735	0.0169155	0.765923	-0.0382717	0.028037	0.994896	0.962451	1.02843
CJoiB0	ebi-a-GCST90018864	Ischemic stroke	PB/PC %lymphocyte	Weighted median	19	7.33212e-05	0.0134906	0.995664	-0.0263682	0.0265148	1.00007	0.973976	1.02687
CJoiB0	ebi-a-GCST90018864	Ischemic stroke	PB/PC %lymphocyte	Inverse variance weighted	19	0.00101426	0.0138504	0.941623	-0.0261324	0.028161	1.00101	0.974206	1.02856
CJoiB0	ebi-a-GCST90018864	Ischemic stroke	PB/PC %lymphocyte	Simple mode	19	-0.0188271	0.0244305	0.450919	-0.0667109	0.0290567	0.981349	0.935466	1.02948
CJoiB0	ebi-a-GCST90018864	Ischemic stroke	PB/PC %lymphocyte	Weighted mode	19	-0.00531878	0.0114897	0.648972	-0.0278387	0.0172011	0.994695	0.972545	1.01735
cJXObk	ebi-a-GCST90018864	Ischemic stroke	CD28+ CD45RA- CD8dim %CD8dim	MR Egger	30	-0.00440255	0.0103824	0.674777	-0.024752	0.0159469	0.995607	0.975552	1.01607
cJXObk	ebi-a-GCST90018864	Ischemic stroke	CD28+ CD45RA- CD8dim %CD8dim	Weighted median	30	-0.00270973	0.0116256	0.815697	-0.0254959	0.0200764	0.997294	0.974826	1.02028
cJXObk	ebi-a-GCST90018864	Ischemic stroke	CD28+ CD45RA- CD8dim %CD8dim	Inverse variance weighted	30	-0.0117001	0.00821156	0.154205	-0.0277948	0.00439454	0.988368	0.972588	1.0044
cJXObk	ebi-a-GCST90018864	Ischemic stroke	CD28+ CD45RA- CD8dim %CD8dim	Simple mode	30	-0.000721167	0.0186227	0.969375	-0.0372217	0.0357794	0.999279	0.963463	1.03643
cJXObk	ebi-a-GCST90018864	Ischemic stroke	CD28+ CD45RA- CD8dim %CD8dim	Weighted mode	30	-0.000721167	0.012105	0.952902	-0.024447	0.0230047	0.999279	0.975849	1.02327
cmJmWI	ebi-a-GCST90018864	Ischemic stroke	Activated & resting Treg AC	MR Egger	19	0.0306233	0.0350799	0.394849	-0.0381332	0.0993798	1.0311	0.962585	1.10449
cmJmWI	ebi-a-GCST90018864	Ischemic stroke	Activated & resting Treg AC	Weighted median	19	0.0283125	0.0217156	0.192306	-0.01425	0.0708751	1.02872	0.985851	1.07345
cmJmWI	ebi-a-GCST90018864	Ischemic stroke	Activated & resting Treg AC	Inverse variance weighted	19	0.00811467	0.0183377	0.658118	-0.0278273	0.0440566	1.00815	0.972556	1.04504
cmJmWI	ebi-a-GCST90018864	Ischemic stroke	Activated & resting Treg AC	Simple mode	19	-0.0318918	0.0322284	0.335508	-0.0950595	0.0312758	0.968611	0.909319	1.03177
cmJmWI	ebi-a-GCST90018864	Ischemic stroke	Activated & resting Treg AC	Weighted mode	19	0.0298798	0.0221593	0.194251	-0.0135525	0.0733122	1.03033	0.986539	1.07607
cOoNTA	ebi-a-GCST90018864	Ischemic stroke	Sw mem AC	MR Egger	25	-0.00751474	0.0259827	0.775004	-0.0584409	0.0434114	0.992513	0.943234	1.04437
cOoNTA	ebi-a-GCST90018864	Ischemic stroke	Sw mem AC	Weighted median	25	-0.00718254	0.0219691	0.743715	-0.0502421	0.035877	0.992843	0.950999	1.03653
cOoNTA	ebi-a-GCST90018864	Ischemic stroke	Sw mem AC	Inverse variance weighted	25	0.00164975	0.0146801	0.910522	-0.0271233	0.0304228	1.00165	0.973241	1.03089
cOoNTA	ebi-a-GCST90018864	Ischemic stroke	Sw mem AC	Simple mode	25	-0.0214048	0.0364796	0.562843	-0.0929047	0.0500951	0.978823	0.91128	1.05137
cOoNTA	ebi-a-GCST90018864	Ischemic stroke	Sw mem AC	Weighted mode	25	-0.0192044	0.028315	0.504105	-0.0747017	0.0362929	0.980979	0.92802	1.03696
CpajdZ	ebi-a-GCST90018864	Ischemic stroke	CD62L- DC AC	MR Egger	19	-0.000315203	0.0118087	0.979016	-0.0234602	0.0228298	0.999685	0.976813	1.02309
CpajdZ	ebi-a-GCST90018864	Ischemic stroke	CD62L- DC AC	Weighted median	19	0.000399226	0.0124415	0.974402	-0.0239861	0.0247845	1.0004	0.976299	1.02509
CpajdZ	ebi-a-GCST90018864	Ischemic stroke	CD62L- DC AC	Inverse variance weighted	19	0.00245143	0.0098387	0.803235	-0.0168324	0.0217353	1.00245	0.983308	1.02197
CpajdZ	ebi-a-GCST90018864	Ischemic stroke	CD62L- DC AC	Simple mode	19	-0.00541787	0.0201194	0.790772	-0.0448518	0.0340161	0.994597	0.956139	1.0346
CpajdZ	ebi-a-GCST90018864	Ischemic stroke	CD62L- DC AC	Weighted mode	19	0.00189636	0.00989017	0.850091	-0.0174884	0.0212811	1.0019	0.982664	1.02151
cpC6H5	ebi-a-GCST90018864	Ischemic stroke	CD127 on CD28+ CD45RA+ CD8br	MR Egger	23	-0.00413121	0.0328965	0.901257	-0.0686084	0.060346	0.995877	0.933692	1.0622
cpC6H5	ebi-a-GCST90018864	Ischemic stroke	CD127 on CD28+ CD45RA+ CD8br	Weighted median	23	-0.00713636	0.0216206	0.741345	-0.0495127	0.0352399	0.992889	0.951693	1.03587
cpC6H5	ebi-a-GCST90018864	Ischemic stroke	CD127 on CD28+ CD45RA+ CD8br	Inverse variance weighted	23	-0.00637573	0.0183629	0.728436	-0.0423671	0.0296156	0.993645	0.958518	1.03006
cpC6H5	ebi-a-GCST90018864	Ischemic stroke	CD127 on CD28+ CD45RA+ CD8br	Simple mode	23	-0.060423	0.0451169	0.194161	-0.148852	0.0280062	0.941366	0.861697	1.0284
cpC6H5	ebi-a-GCST90018864	Ischemic stroke	CD127 on CD28+ CD45RA+ CD8br	Weighted mode	23	-0.0166127	0.0223306	0.464782	-0.0603807	0.0271552	0.983524	0.941406	1.02753
cPKVoM	ebi-a-GCST90018864	Ischemic stroke	IgD+ CD38dim %B cell	MR Egger	16	-0.0463821	0.0368741	0.229022	-0.118655	0.0258911	0.954677	0.888114	1.02623
cPKVoM	ebi-a-GCST90018864	Ischemic stroke	IgD+ CD38dim %B cell	Weighted median	16	0.00337548	0.0285119	0.90576	-0.0525078	0.0592587	1.00338	0.948847	1.06105
cPKVoM	ebi-a-GCST90018864	Ischemic stroke	IgD+ CD38dim %B cell	Inverse variance weighted	16	-0.0071324	0.019805	0.718749	-0.0459501	0.0316853	0.992893	0.95509	1.03219
cPKVoM	ebi-a-GCST90018864	Ischemic stroke	IgD+ CD38dim %B cell	Simple mode	16	0.0109051	0.0411928	0.794819	-0.0698329	0.091643	1.01096	0.93255	1.09597
cPKVoM	ebi-a-GCST90018864	Ischemic stroke	IgD+ CD38dim %B cell	Weighted mode	16	-0.009493	0.0296492	0.753251	-0.0676055	0.0486195	0.990552	0.934629	1.04982
cQ5RRG	ebi-a-GCST90018864	Ischemic stroke	CD45 on CD4+	MR Egger	13	-0.0472173	0.0632485	0.470998	-0.171184	0.0767497	0.95388	0.842666	1.07977
cQ5RRG	ebi-a-GCST90018864	Ischemic stroke	CD45 on CD4+	Weighted median	13	-0.00892984	0.0293147	0.760655	-0.0663866	0.0485269	0.99111	0.935769	1.04972
cQ5RRG	ebi-a-GCST90018864	Ischemic stroke	CD45 on CD4+	Inverse variance weighted	13	0.00900432	0.0220104	0.682471	-0.034136	0.0521446	1.00904	0.96644	1.05353
cQ5RRG	ebi-a-GCST90018864	Ischemic stroke	CD45 on CD4+	Simple mode	13	-0.020881	0.0473176	0.666846	-0.113624	0.0718616	0.979336	0.892594	1.07451
cQ5RRG	ebi-a-GCST90018864	Ischemic stroke	CD45 on CD4+	Weighted mode	13	-0.0248435	0.0402252	0.548374	-0.103685	0.0539979	0.975463	0.901509	1.05548
CW8IWo	ebi-a-GCST90018864	Ischemic stroke	HLA DR on myeloid DC	MR Egger	18	-0.011501	0.0184288	0.541374	-0.0476215	0.0246195	0.988565	0.953495	1.02493
CW8IWo	ebi-a-GCST90018864	Ischemic stroke	HLA DR on myeloid DC	Weighted median	18	-0.0153227	0.0102751	0.135897	-0.0354618	0.00481647	0.984794	0.96516	1.00483
CW8IWo	ebi-a-GCST90018864	Ischemic stroke	HLA DR on myeloid DC	Inverse variance weighted	18	-0.0111464	0.01023	0.275897	-0.0311971	0.00890432	0.988915	0.969285	1.00894
CW8IWo	ebi-a-GCST90018864	Ischemic stroke	HLA DR on myeloid DC	Simple mode	18	-0.017561	0.0141828	0.232473	-0.0453593	0.0102373	0.982592	0.955654	1.01029
CW8IWo	ebi-a-GCST90018864	Ischemic stroke	HLA DR on myeloid DC	Weighted mode	18	-0.0147469	0.00963664	0.14434	-0.0336347	0.00414096	0.985361	0.966925	1.00415
CY7ZF2	ebi-a-GCST90018864	Ischemic stroke	CD62L- monocyte %monocyte	MR Egger	24	-0.00782892	0.0267151	0.772228	-0.0601905	0.0445326	0.992202	0.941585	1.04554
CY7ZF2	ebi-a-GCST90018864	Ischemic stroke	CD62L- monocyte %monocyte	Weighted median	24	-0.0151845	0.0166081	0.360569	-0.0477364	0.0173674	0.98493	0.953385	1.01752
CY7ZF2	ebi-a-GCST90018864	Ischemic stroke	CD62L- monocyte %monocyte	Inverse variance weighted	24	0.00315213	0.0112523	0.779376	-0.0189023	0.0252065	1.00316	0.981275	1.02553
CY7ZF2	ebi-a-GCST90018864	Ischemic stroke	CD62L- monocyte %monocyte	Simple mode	24	0.00633148	0.029628	0.832665	-0.0517394	0.0644024	1.00635	0.949576	1.06652
CY7ZF2	ebi-a-GCST90018864	Ischemic stroke	CD62L- monocyte %monocyte	Weighted mode	24	-0.0157745	0.0178448	0.385852	-0.0507503	0.0192013	0.984349	0.950516	1.01939
CyWL8G	ebi-a-GCST90018864	Ischemic stroke	CD25hi CD45RA+ CD4 not Treg %T cell	MR Egger	28	0.00558	0.00862739	0.523445	-0.0113297	0.0224897	1.0056	0.988734	1.02274
CyWL8G	ebi-a-GCST90018864	Ischemic stroke	CD25hi CD45RA+ CD4 not Treg %T cell	Weighted median	28	0.00505138	0.00981349	0.606736	-0.0141831	0.0242858	1.00506	0.985917	1.02458
CyWL8G	ebi-a-GCST90018864	Ischemic stroke	CD25hi CD45RA+ CD4 not Treg %T cell	Inverse variance weighted	28	0.00625614	0.00715582	0.38197	-0.00776927	0.0202816	1.00628	0.992261	1.02049
CyWL8G	ebi-a-GCST90018864	Ischemic stroke	CD25hi CD45RA+ CD4 not Treg %T cell	Simple mode	28	-0.00859725	0.013671	0.53472	-0.0353924	0.0181979	0.99144	0.965227	1.01836
CyWL8G	ebi-a-GCST90018864	Ischemic stroke	CD25hi CD45RA+ CD4 not Treg %T cell	Weighted mode	28	0.00214785	0.0102057	0.834891	-0.0178552	0.0221509	1.00215	0.982303	1.0224
Cz8eL3	ebi-a-GCST90018864	Ischemic stroke	IgD+ CD38- %B cell	MR Egger	24	0.0141636	0.0153188	0.365212	-0.0158613	0.0441884	1.01426	0.984264	1.04518
Cz8eL3	ebi-a-GCST90018864	Ischemic stroke	IgD+ CD38- %B cell	Weighted median	24	0.0126682	0.0165805	0.444842	-0.0198296	0.0451659	1.01275	0.980366	1.0462
Cz8eL3	ebi-a-GCST90018864	Ischemic stroke	IgD+ CD38- %B cell	Inverse variance weighted	24	0.0206669	0.012189	0.0899748	-0.00322363	0.0445574	1.02088	0.996782	1.04557
Cz8eL3	ebi-a-GCST90018864	Ischemic stroke	IgD+ CD38- %B cell	Simple mode	24	0.00698705	0.0303104	0.819729	-0.0524214	0.0663955	1.00701	0.948929	1.06865
Cz8eL3	ebi-a-GCST90018864	Ischemic stroke	IgD+ CD38- %B cell	Weighted mode	24	0.0127591	0.0136187	0.358555	-0.0139336	0.0394518	1.01284	0.986163	1.04024
czlqJd	ebi-a-GCST90018864	Ischemic stroke	CD24 on transitional	MR Egger	20	-0.056643	0.0321782	0.0953399	-0.119712	0.00642621	0.944931	0.887176	1.00645
czlqJd	ebi-a-GCST90018864	Ischemic stroke	CD24 on transitional	Weighted median	20	-0.0205737	0.0236785	0.384915	-0.0669837	0.0258362	0.979636	0.93521	1.02617
czlqJd	ebi-a-GCST90018864	Ischemic stroke	CD24 on transitional	Inverse variance weighted	20	-0.00686459	0.0172174	0.690115	-0.0406108	0.0268816	0.993159	0.960203	1.02725
czlqJd	ebi-a-GCST90018864	Ischemic stroke	CD24 on transitional	Simple mode	20	-0.0273536	0.0371454	0.470487	-0.100159	0.0454514	0.973017	0.904694	1.0465
czlqJd	ebi-a-GCST90018864	Ischemic stroke	CD24 on transitional	Weighted mode	20	-0.0233202	0.0278	0.41198	-0.0778082	0.0311678	0.97695	0.925142	1.03166
D03Bxe	ebi-a-GCST90018864	Ischemic stroke	CCR7 on naive CD4+	MR Egger	24	0.00771356	0.0134377	0.571774	-0.0186243	0.0340514	1.00774	0.981548	1.03464
D03Bxe	ebi-a-GCST90018864	Ischemic stroke	CCR7 on naive CD4+	Weighted median	24	0.00469788	0.0135022	0.727889	-0.0217664	0.0311622	1.00471	0.978469	1.03165
D03Bxe	ebi-a-GCST90018864	Ischemic stroke	CCR7 on naive CD4+	Inverse variance weighted	24	-0.00675231	0.00947418	0.476027	-0.0253217	0.0118171	0.99327	0.974996	1.01189
D03Bxe	ebi-a-GCST90018864	Ischemic stroke	CCR7 on naive CD4+	Simple mode	24	-0.0260146	0.0255788	0.319716	-0.076149	0.0241199	0.974321	0.926678	1.02441
D03Bxe	ebi-a-GCST90018864	Ischemic stroke	CCR7 on naive CD4+	Weighted mode	24	0.00414659	0.0131991	0.756233	-0.0217236	0.0300168	1.00416	0.978511	1.03047
d1O8oc	ebi-a-GCST90018864	Ischemic stroke	CD24 on IgD+ CD24+	MR Egger	26	0.00442627	0.0112002	0.696189	-0.0175261	0.0263787	1.00444	0.982627	1.02673
d1O8oc	ebi-a-GCST90018864	Ischemic stroke	CD24 on IgD+ CD24+	Weighted median	26	-0.00569062	0.0119806	0.634798	-0.0291727	0.0177914	0.994326	0.971249	1.01795
d1O8oc	ebi-a-GCST90018864	Ischemic stroke	CD24 on IgD+ CD24+	Inverse variance weighted	26	-0.00173482	0.00868372	0.841653	-0.0187549	0.0152853	0.998267	0.98142	1.0154
d1O8oc	ebi-a-GCST90018864	Ischemic stroke	CD24 on IgD+ CD24+	Simple mode	26	-0.00811658	0.0176735	0.650021	-0.0427566	0.0265234	0.991916	0.958145	1.02688
d1O8oc	ebi-a-GCST90018864	Ischemic stroke	CD24 on IgD+ CD24+	Weighted mode	26	-0.0017737	0.0112575	0.876071	-0.0238383	0.0202909	0.998228	0.976444	1.0205
d1pkB9	ebi-a-GCST90018864	Ischemic stroke	CD8dim %T cell	MR Egger	19	-0.00072724	0.0323553	0.982329	-0.0641436	0.0626891	0.999273	0.93787	1.0647
d1pkB9	ebi-a-GCST90018864	Ischemic stroke	CD8dim %T cell	Weighted median	19	0.0114074	0.02227	0.60849	-0.0322418	0.0550565	1.01147	0.968272	1.0566
d1pkB9	ebi-a-GCST90018864	Ischemic stroke	CD8dim %T cell	Inverse variance weighted	19	-0.00941122	0.0163252	0.564288	-0.0414086	0.0225862	0.990633	0.959437	1.02284
d1pkB9	ebi-a-GCST90018864	Ischemic stroke	CD8dim %T cell	Simple mode	19	0.0181605	0.0371863	0.631188	-0.0547248	0.0910457	1.01833	0.946746	1.09532
d1pkB9	ebi-a-GCST90018864	Ischemic stroke	CD8dim %T cell	Weighted mode	19	0.0181605	0.0234611	0.44894	-0.0278233	0.0641443	1.01833	0.97256	1.06625
daJUmd	ebi-a-GCST90018864	Ischemic stroke	IgD- CD24- %lymphocyte	MR Egger	24	0.00501125	0.0254612	0.845776	-0.0448927	0.0549152	1.00502	0.9561	1.05645
daJUmd	ebi-a-GCST90018864	Ischemic stroke	IgD- CD24- %lymphocyte	Weighted median	24	-0.00267341	0.018693	0.886277	-0.0393116	0.0339648	0.99733	0.961451	1.03455
daJUmd	ebi-a-GCST90018864	Ischemic stroke	IgD- CD24- %lymphocyte	Inverse variance weighted	24	-0.00779254	0.0153909	0.612641	-0.0379588	0.0223737	0.992238	0.962753	1.02263
daJUmd	ebi-a-GCST90018864	Ischemic stroke	IgD- CD24- %lymphocyte	Simple mode	24	0.00597267	0.0321121	0.85408	-0.056967	0.0689123	1.00599	0.944625	1.07134
daJUmd	ebi-a-GCST90018864	Ischemic stroke	IgD- CD24- %lymphocyte	Weighted mode	24	-0.00180757	0.0170293	0.916388	-0.035185	0.0315699	0.998194	0.965427	1.03207
dbVDzr	ebi-a-GCST90018864	Ischemic stroke	CD39+ secreting Treg %secreting Treg	MR Egger	28	-0.000769224	0.0105459	0.942411	-0.0214391	0.0199007	0.999231	0.978789	1.0201
dbVDzr	ebi-a-GCST90018864	Ischemic stroke	CD39+ secreting Treg %secreting Treg	Weighted median	28	-0.000173713	0.0102966	0.98654	-0.020355	0.0200076	0.999826	0.979851	1.02021
dbVDzr	ebi-a-GCST90018864	Ischemic stroke	CD39+ secreting Treg %secreting Treg	Inverse variance weighted	28	-0.00571725	0.00774897	0.460631	-0.0209052	0.00947073	0.994299	0.979312	1.00952
dbVDzr	ebi-a-GCST90018864	Ischemic stroke	CD39+ secreting Treg %secreting Treg	Simple mode	28	0.00165518	0.0167935	0.922215	-0.03126	0.0345704	1.00166	0.969224	1.03517
dbVDzr	ebi-a-GCST90018864	Ischemic stroke	CD39+ secreting Treg %secreting Treg	Weighted mode	28	-0.0036846	0.00889987	0.68214	-0.0211283	0.0137591	0.996322	0.979093	1.01385
dCSj9w	ebi-a-GCST90018864	Ischemic stroke	CD28+ CD45RA+ CD8br AC	MR Egger	54	0.00206943	0.00267932	0.44339	-0.00318204	0.0073209	1.00207	0.996823	1.00735
dCSj9w	ebi-a-GCST90018864	Ischemic stroke	CD28+ CD45RA+ CD8br AC	Weighted median	54	0.00160426	0.00358731	0.654729	-0.00542688	0.00863539	1.00161	0.994588	1.00867
dCSj9w	ebi-a-GCST90018864	Ischemic stroke	CD28+ CD45RA+ CD8br AC	Inverse variance weighted	54	0.00143865	0.00241535	0.551425	-0.00329544	0.00617273	1.00144	0.99671	1.00619
dCSj9w	ebi-a-GCST90018864	Ischemic stroke	CD28+ CD45RA+ CD8br AC	Simple mode	54	0.00176562	0.00543809	0.746703	-0.00889303	0.0124243	1.00177	0.991146	1.0125
dCSj9w	ebi-a-GCST90018864	Ischemic stroke	CD28+ CD45RA+ CD8br AC	Weighted mode	54	-0.000229512	0.00285592	0.936251	-0.00582712	0.00536809	0.999771	0.99419	1.00538
dDjbme	ebi-a-GCST90018864	Ischemic stroke	CD39+ activated Treg %CD4 Treg	MR Egger	26	0.024639	0.00943861	0.0153378	0.00613927	0.0431386	1.02495	1.00616	1.04408
dDjbme	ebi-a-GCST90018864	Ischemic stroke	CD39+ activated Treg %CD4 Treg	Weighted median	26	0.00764051	0.00878295	0.384342	-0.00957408	0.0248551	1.00767	0.990472	1.02517
dDjbme	ebi-a-GCST90018864	Ischemic stroke	CD39+ activated Treg %CD4 Treg	Inverse variance weighted	26	0.00590263	0.00654275	0.36697	-0.00692117	0.0187264	1.00592	0.993103	1.0189
dDjbme	ebi-a-GCST90018864	Ischemic stroke	CD39+ activated Treg %CD4 Treg	Simple mode	26	-0.0237185	0.019182	0.227764	-0.0613152	0.0138782	0.976561	0.940527	1.01397
dDjbme	ebi-a-GCST90018864	Ischemic stroke	CD39+ activated Treg %CD4 Treg	Weighted mode	26	0.0102481	0.00845582	0.236861	-0.00632535	0.0268215	1.0103	0.993695	1.02718
dejARh	ebi-a-GCST90018864	Ischemic stroke	CD20 on IgD+	MR Egger	21	-0.0170978	0.0154897	0.283456	-0.0474575	0.013262	0.983048	0.953651	1.01335
dejARh	ebi-a-GCST90018864	Ischemic stroke	CD20 on IgD+	Weighted median	21	-0.0235781	0.0163292	0.14876	-0.0555833	0.00842707	0.976698	0.945933	1.00846
dejARh	ebi-a-GCST90018864	Ischemic stroke	CD20 on IgD+	Inverse variance weighted	21	-0.0233783	0.0101498	0.0212607	-0.0432719	-0.00348466	0.976893	0.957651	0.996521
dejARh	ebi-a-GCST90018864	Ischemic stroke	CD20 on IgD+	Simple mode	21	-0.0552179	0.0277083	0.0601037	-0.109526	-0.000909663	0.946279	0.896259	0.999091
dejARh	ebi-a-GCST90018864	Ischemic stroke	CD20 on IgD+	Weighted mode	21	-0.0249977	0.0142856	0.0954737	-0.0529975	0.00300221	0.975312	0.948382	1.00301
dFTZEU	ebi-a-GCST90018864	Ischemic stroke	Transitional %lymphocyte	MR Egger	27	-0.0509792	0.0366597	0.176601	-0.122832	0.0208738	0.950298	0.884412	1.02109
dFTZEU	ebi-a-GCST90018864	Ischemic stroke	Transitional %lymphocyte	Weighted median	27	-0.0204614	0.020358	0.314859	-0.0603631	0.0194403	0.979747	0.941423	1.01963
dFTZEU	ebi-a-GCST90018864	Ischemic stroke	Transitional %lymphocyte	Inverse variance weighted	27	-0.0319096	0.0165127	0.053307	-0.0642745	0.000455335	0.968594	0.937748	1.00046
dFTZEU	ebi-a-GCST90018864	Ischemic stroke	Transitional %lymphocyte	Simple mode	27	-0.0248903	0.0289152	0.397215	-0.081564	0.0317834	0.975417	0.921674	1.03229
dFTZEU	ebi-a-GCST90018864	Ischemic stroke	Transitional %lymphocyte	Weighted mode	27	-0.0248903	0.0226746	0.282391	-0.0693326	0.019552	0.975417	0.933016	1.01974
dgDvnt	ebi-a-GCST90018864	Ischemic stroke	TCRgd %lymphocyte	MR Egger	21	0.00452545	0.0132684	0.736795	-0.0214807	0.0305316	1.00454	0.978748	1.031
dgDvnt	ebi-a-GCST90018864	Ischemic stroke	TCRgd %lymphocyte	Weighted median	21	-0.00416598	0.0148518	0.779091	-0.0332755	0.0249436	0.995843	0.967272	1.02526
dgDvnt	ebi-a-GCST90018864	Ischemic stroke	TCRgd %lymphocyte	Inverse variance weighted	21	0.0156294	0.010848	0.149652	-0.00563268	0.0368914	1.01575	0.994383	1.03758
dgDvnt	ebi-a-GCST90018864	Ischemic stroke	TCRgd %lymphocyte	Simple mode	21	-0.00670629	0.0295564	0.822806	-0.0646368	0.0512242	0.993316	0.937408	1.05256
dgDvnt	ebi-a-GCST90018864	Ischemic stroke	TCRgd %lymphocyte	Weighted mode	21	0.00366129	0.0139849	0.796151	-0.0237492	0.0310717	1.00367	0.976531	1.03156
DH1EPi	ebi-a-GCST90018864	Ischemic stroke	CD19 on IgD- CD38-	MR Egger	23	0.00186292	0.0117757	0.87581	-0.0212175	0.0249433	1.00186	0.979006	1.02526
DH1EPi	ebi-a-GCST90018864	Ischemic stroke	CD19 on IgD- CD38-	Weighted median	23	0.00490797	0.0119808	0.68206	-0.0185744	0.0283903	1.00492	0.981597	1.0288
DH1EPi	ebi-a-GCST90018864	Ischemic stroke	CD19 on IgD- CD38-	Inverse variance weighted	23	0.00462986	0.00907163	0.609795	-0.0131505	0.0224103	1.00464	0.986936	1.02266
DH1EPi	ebi-a-GCST90018864	Ischemic stroke	CD19 on IgD- CD38-	Simple mode	23	-0.0298906	0.0304364	0.336744	-0.0895459	0.0297647	0.970552	0.914346	1.03021
DH1EPi	ebi-a-GCST90018864	Ischemic stroke	CD19 on IgD- CD38-	Weighted mode	23	0.00385717	0.0098317	0.698597	-0.015413	0.0231273	1.00386	0.984705	1.0234
dh7reP	ebi-a-GCST90018864	Ischemic stroke	CD25 on naive-mature B cell	MR Egger	27	-0.0206387	0.0172453	0.24262	-0.0544395	0.013162	0.979573	0.947016	1.01325
dh7reP	ebi-a-GCST90018864	Ischemic stroke	CD25 on naive-mature B cell	Weighted median	27	-0.00687337	0.0155593	0.658669	-0.0373697	0.0236229	0.99315	0.96332	1.0239
dh7reP	ebi-a-GCST90018864	Ischemic stroke	CD25 on naive-mature B cell	Inverse variance weighted	27	-0.012164	0.0115558	0.292508	-0.0348133	0.0104853	0.98791	0.965786	1.01054
dh7reP	ebi-a-GCST90018864	Ischemic stroke	CD25 on naive-mature B cell	Simple mode	27	-0.00202473	0.0262331	0.939069	-0.0534416	0.0493921	0.997977	0.947961	1.05063
dh7reP	ebi-a-GCST90018864	Ischemic stroke	CD25 on naive-mature B cell	Weighted mode	27	-0.00849647	0.0144852	0.562556	-0.0368874	0.0198945	0.99154	0.963785	1.02009
dJm7Io	ebi-a-GCST90018864	Ischemic stroke	CD16 on CD14- CD16+ monocyte	MR Egger	22	0.0141184	0.015296	0.367002	-0.0158617	0.0440985	1.01422	0.984263	1.04509
dJm7Io	ebi-a-GCST90018864	Ischemic stroke	CD16 on CD14- CD16+ monocyte	Weighted median	22	0.00973169	0.012635	0.441171	-0.0150329	0.0344963	1.00978	0.98508	1.0351
dJm7Io	ebi-a-GCST90018864	Ischemic stroke	CD16 on CD14- CD16+ monocyte	Inverse variance weighted	22	0.00908822	0.00978092	0.352796	-0.0100824	0.0282588	1.00913	0.989968	1.02866
dJm7Io	ebi-a-GCST90018864	Ischemic stroke	CD16 on CD14- CD16+ monocyte	Simple mode	22	0.0214658	0.0225262	0.351468	-0.0226856	0.0656172	1.0217	0.97757	1.06782
dJm7Io	ebi-a-GCST90018864	Ischemic stroke	CD16 on CD14- CD16+ monocyte	Weighted mode	22	0.00932941	0.0116316	0.431495	-0.0134686	0.0321274	1.00937	0.986622	1.03265
DkqAG5	ebi-a-GCST90018864	Ischemic stroke	CD8 on CD8br	MR Egger	30	-0.0088053	0.0194133	0.653635	-0.0468554	0.0292448	0.991233	0.954225	1.02968
DkqAG5	ebi-a-GCST90018864	Ischemic stroke	CD8 on CD8br	Weighted median	30	-0.00521271	0.01632	0.749419	-0.0372	0.0267745	0.994801	0.963483	1.02714
DkqAG5	ebi-a-GCST90018864	Ischemic stroke	CD8 on CD8br	Inverse variance weighted	30	-0.0020243	0.0111422	0.855835	-0.023863	0.0198144	0.997978	0.976419	1.02001
DkqAG5	ebi-a-GCST90018864	Ischemic stroke	CD8 on CD8br	Simple mode	30	-0.00355062	0.026738	0.895274	-0.0559572	0.0488559	0.996456	0.94558	1.05007
DkqAG5	ebi-a-GCST90018864	Ischemic stroke	CD8 on CD8br	Weighted mode	30	-0.00953926	0.019724	0.632275	-0.0481983	0.0291198	0.990506	0.952945	1.02955
dl5QBK	ebi-a-GCST90018864	Ischemic stroke	CD25 on IgD+ CD38- unsw mem	MR Egger	24	0.00250532	0.00810853	0.760249	-0.0133874	0.018398	1.00251	0.986702	1.01857
dl5QBK	ebi-a-GCST90018864	Ischemic stroke	CD25 on IgD+ CD38- unsw mem	Weighted median	24	0.0071457	0.00920824	0.437743	-0.0109025	0.0251939	1.00717	0.989157	1.02551
dl5QBK	ebi-a-GCST90018864	Ischemic stroke	CD25 on IgD+ CD38- unsw mem	Inverse variance weighted	24	0.00851873	0.00638045	0.181834	-0.00398696	0.0210244	1.00856	0.996021	1.02125
dl5QBK	ebi-a-GCST90018864	Ischemic stroke	CD25 on IgD+ CD38- unsw mem	Simple mode	24	0.0167758	0.0136794	0.232473	-0.0100359	0.0435875	1.01692	0.990014	1.04455
dl5QBK	ebi-a-GCST90018864	Ischemic stroke	CD25 on IgD+ CD38- unsw mem	Weighted mode	24	0.00828415	0.00811092	0.317709	-0.00761326	0.0241816	1.00832	0.992416	1.02448
Dmauej	ebi-a-GCST90018864	Ischemic stroke	CD11c on monocyte	MR Egger	20	-8.34293e-05	0.025036	0.997378	-0.0491541	0.0489872	0.999917	0.952034	1.05021
Dmauej	ebi-a-GCST90018864	Ischemic stroke	CD11c on monocyte	Weighted median	20	-0.0229985	0.0177847	0.195953	-0.0578565	0.0118594	0.977264	0.943785	1.01193
Dmauej	ebi-a-GCST90018864	Ischemic stroke	CD11c on monocyte	Inverse variance weighted	20	-0.0108287	0.0139049	0.436116	-0.0380822	0.0164249	0.98923	0.962634	1.01656
Dmauej	ebi-a-GCST90018864	Ischemic stroke	CD11c on monocyte	Simple mode	20	-0.0213079	0.0267793	0.436042	-0.0737953	0.0311794	0.978917	0.928862	1.03167
Dmauej	ebi-a-GCST90018864	Ischemic stroke	CD11c on monocyte	Weighted mode	20	-0.0228684	0.0210219	0.290274	-0.0640714	0.0183345	0.977391	0.937938	1.0185
dMQemy	ebi-a-GCST90018864	Ischemic stroke	HVEM on EM CD8br	MR Egger	18	-0.00152359	0.0224933	0.946836	-0.0456104	0.0425632	0.998478	0.955414	1.04348
dMQemy	ebi-a-GCST90018864	Ischemic stroke	HVEM on EM CD8br	Weighted median	18	-0.0127737	0.0149672	0.393413	-0.0421094	0.016562	0.987308	0.958765	1.0167
dMQemy	ebi-a-GCST90018864	Ischemic stroke	HVEM on EM CD8br	Inverse variance weighted	18	0.00847299	0.0110898	0.444849	-0.0132631	0.0302091	1.00851	0.986824	1.03067
dMQemy	ebi-a-GCST90018864	Ischemic stroke	HVEM on EM CD8br	Simple mode	18	-0.00904857	0.0229942	0.698831	-0.0541172	0.0360201	0.990992	0.947321	1.03668
dMQemy	ebi-a-GCST90018864	Ischemic stroke	HVEM on EM CD8br	Weighted mode	18	-0.0138732	0.0176832	0.443517	-0.0485322	0.0207858	0.986223	0.952627	1.021
dnk4ZL	ebi-a-GCST90018864	Ischemic stroke	CD25 on B cell	MR Egger	26	-0.00674898	0.00889158	0.455225	-0.0241765	0.0106785	0.993274	0.976113	1.01074
dnk4ZL	ebi-a-GCST90018864	Ischemic stroke	CD25 on B cell	Weighted median	26	-0.0044872	0.00932211	0.630267	-0.0227585	0.0137841	0.995523	0.977498	1.01388
dnk4ZL	ebi-a-GCST90018864	Ischemic stroke	CD25 on B cell	Inverse variance weighted	26	-0.00451703	0.00757297	0.550863	-0.01936	0.010326	0.995493	0.980826	1.01038
dnk4ZL	ebi-a-GCST90018864	Ischemic stroke	CD25 on B cell	Simple mode	26	-0.0352521	0.0279789	0.219322	-0.0900908	0.0195866	0.965362	0.913848	1.01978
dnk4ZL	ebi-a-GCST90018864	Ischemic stroke	CD25 on B cell	Weighted mode	26	-0.00423146	0.00909954	0.645943	-0.0220666	0.0136036	0.995777	0.978175	1.0137
DODBg1	ebi-a-GCST90018864	Ischemic stroke	IgD+ CD24- %B cell	MR Egger	20	0.00798864	0.0219941	0.720673	-0.0351198	0.0510971	1.00802	0.96549	1.05243
DODBg1	ebi-a-GCST90018864	Ischemic stroke	IgD+ CD24- %B cell	Weighted median	20	0.00909893	0.019825	0.646262	-0.0297581	0.047956	1.00914	0.97068	1.04912
DODBg1	ebi-a-GCST90018864	Ischemic stroke	IgD+ CD24- %B cell	Inverse variance weighted	20	0.000878617	0.0148476	0.952812	-0.0282227	0.02998	1.00088	0.972172	1.03043
DODBg1	ebi-a-GCST90018864	Ischemic stroke	IgD+ CD24- %B cell	Simple mode	20	0.0249118	0.033712	0.468962	-0.0411636	0.0909873	1.02522	0.959672	1.09526
DODBg1	ebi-a-GCST90018864	Ischemic stroke	IgD+ CD24- %B cell	Weighted mode	20	0.0138493	0.0180672	0.452773	-0.0215624	0.0492611	1.01395	0.978668	1.05049
DrapCF	ebi-a-GCST90018864	Ischemic stroke	BAFF-R on IgD- CD24-	MR Egger	24	-0.00724737	0.0110787	0.519783	-0.0289617	0.0144669	0.992779	0.971454	1.01457
DrapCF	ebi-a-GCST90018864	Ischemic stroke	BAFF-R on IgD- CD24-	Weighted median	24	-0.00511214	0.0102629	0.618402	-0.0252275	0.0150032	0.994901	0.975088	1.01512
DrapCF	ebi-a-GCST90018864	Ischemic stroke	BAFF-R on IgD- CD24-	Inverse variance weighted	24	-0.00328021	0.00804571	0.683497	-0.0190498	0.0124894	0.996725	0.98113	1.01257
DrapCF	ebi-a-GCST90018864	Ischemic stroke	BAFF-R on IgD- CD24-	Simple mode	24	0.016804	0.0205702	0.422362	-0.0235137	0.0571217	1.01695	0.976761	1.05878
DrapCF	ebi-a-GCST90018864	Ischemic stroke	BAFF-R on IgD- CD24-	Weighted mode	24	-0.00596788	0.00961689	0.540989	-0.024817	0.0128812	0.99405	0.975488	1.01296
DWegIF	ebi-a-GCST90018864	Ischemic stroke	CD62L- CD86+ myeloid DC AC	MR Egger	21	0.00955322	0.0104832	0.373561	-0.0109938	0.0301003	1.0096	0.989066	1.03056
DWegIF	ebi-a-GCST90018864	Ischemic stroke	CD62L- CD86+ myeloid DC AC	Weighted median	21	0.00834743	0.0110978	0.451951	-0.0134043	0.0300992	1.00838	0.986685	1.03056
DWegIF	ebi-a-GCST90018864	Ischemic stroke	CD62L- CD86+ myeloid DC AC	Inverse variance weighted	21	0.00537936	0.0081429	0.508857	-0.0105807	0.0213394	1.00539	0.989475	1.02157
DWegIF	ebi-a-GCST90018864	Ischemic stroke	CD62L- CD86+ myeloid DC AC	Simple mode	21	-0.0454993	0.0289426	0.131625	-0.102227	0.0112281	0.95552	0.902825	1.01129
DWegIF	ebi-a-GCST90018864	Ischemic stroke	CD62L- CD86+ myeloid DC AC	Weighted mode	21	0.00839259	0.00906874	0.365769	-0.00938215	0.0261673	1.00843	0.990662	1.02651
dYpC1o	ebi-a-GCST90018864	Ischemic stroke	Unsw mem %B cell	MR Egger	32	0.00124537	0.0174672	0.943634	-0.0329904	0.0354811	1.00125	0.967548	1.03612
dYpC1o	ebi-a-GCST90018864	Ischemic stroke	Unsw mem %B cell	Weighted median	32	-0.000956441	0.0163056	0.953225	-0.0329154	0.0310025	0.999044	0.96762	1.03149
dYpC1o	ebi-a-GCST90018864	Ischemic stroke	Unsw mem %B cell	Inverse variance weighted	32	0.0132965	0.0119576	0.266151	-0.0101404	0.0367334	1.01339	0.989911	1.03742
dYpC1o	ebi-a-GCST90018864	Ischemic stroke	Unsw mem %B cell	Simple mode	32	-0.00733303	0.0277375	0.793243	-0.0616985	0.0470324	0.992694	0.940166	1.04816
dYpC1o	ebi-a-GCST90018864	Ischemic stroke	Unsw mem %B cell	Weighted mode	32	-0.00733303	0.0188231	0.699513	-0.0442262	0.0295602	0.992694	0.956737	1.03
dzbcNr	ebi-a-GCST90018864	Ischemic stroke	CD19 on IgD- CD24-	MR Egger	23	0.00609834	0.0409232	0.88296	-0.0741111	0.0863078	1.00612	0.928568	1.09014
dzbcNr	ebi-a-GCST90018864	Ischemic stroke	CD19 on IgD- CD24-	Weighted median	23	-0.0129961	0.023848	0.585784	-0.0597382	0.033746	0.987088	0.942011	1.03432
dzbcNr	ebi-a-GCST90018864	Ischemic stroke	CD19 on IgD- CD24-	Inverse variance weighted	23	-0.0158533	0.0186304	0.394804	-0.052369	0.0206623	0.984272	0.948979	1.02088
dzbcNr	ebi-a-GCST90018864	Ischemic stroke	CD19 on IgD- CD24-	Simple mode	23	-0.0718919	0.0458915	0.131489	-0.161839	0.0180554	0.930632	0.850578	1.01822
dzbcNr	ebi-a-GCST90018864	Ischemic stroke	CD19 on IgD- CD24-	Weighted mode	23	-0.0197581	0.0344356	0.571943	-0.087252	0.0477357	0.980436	0.916446	1.04889
dzTKbd	ebi-a-GCST90018864	Ischemic stroke	CD28 on activated & secreting Treg	MR Egger	24	0.0139577	0.0155588	0.379382	-0.0165375	0.0444529	1.01406	0.983598	1.04546
dzTKbd	ebi-a-GCST90018864	Ischemic stroke	CD28 on activated & secreting Treg	Weighted median	24	0.0135486	0.0139013	0.329743	-0.0136979	0.0407951	1.01364	0.986396	1.04164
dzTKbd	ebi-a-GCST90018864	Ischemic stroke	CD28 on activated & secreting Treg	Inverse variance weighted	24	-0.00143552	0.0111047	0.897143	-0.0232007	0.0203296	0.998566	0.977066	1.02054
dzTKbd	ebi-a-GCST90018864	Ischemic stroke	CD28 on activated & secreting Treg	Simple mode	24	0.021124	0.0212356	0.330211	-0.0204978	0.0627458	1.02135	0.979711	1.06476
dzTKbd	ebi-a-GCST90018864	Ischemic stroke	CD28 on activated & secreting Treg	Weighted mode	24	0.0158506	0.0139848	0.268713	-0.0115595	0.0432608	1.01598	0.988507	1.04421
E448Sj	ebi-a-GCST90018864	Ischemic stroke	SSC-A on HLA DR+ CD4+	MR Egger	22	4.97962e-05	0.0265752	0.998524	-0.0520376	0.0521372	1.00005	0.949293	1.05352
E448Sj	ebi-a-GCST90018864	Ischemic stroke	SSC-A on HLA DR+ CD4+	Weighted median	22	-0.0100144	0.0212253	0.637059	-0.0516159	0.0315871	0.990036	0.949694	1.03209
E448Sj	ebi-a-GCST90018864	Ischemic stroke	SSC-A on HLA DR+ CD4+	Inverse variance weighted	22	-0.0161877	0.0152201	0.28752	-0.046019	0.0136436	0.983943	0.955024	1.01374
E448Sj	ebi-a-GCST90018864	Ischemic stroke	SSC-A on HLA DR+ CD4+	Simple mode	22	-0.0273268	0.0348847	0.442169	-0.0957007	0.0410471	0.973043	0.908736	1.0419
E448Sj	ebi-a-GCST90018864	Ischemic stroke	SSC-A on HLA DR+ CD4+	Weighted mode	22	-0.0158199	0.0297776	0.600806	-0.074184	0.0425441	0.984305	0.928501	1.04346
e48K5l	ebi-a-GCST90018864	Ischemic stroke	Leukocyte AC	MR Egger	12	0.00475577	0.0136366	0.734507	-0.0219719	0.0314834	1.00477	0.978268	1.03198
e48K5l	ebi-a-GCST90018864	Ischemic stroke	Leukocyte AC	Weighted median	12	-0.00580725	0.0104512	0.578447	-0.0262916	0.0146771	0.99421	0.974051	1.01479
e48K5l	ebi-a-GCST90018864	Ischemic stroke	Leukocyte AC	Inverse variance weighted	12	-0.00560148	0.00833867	0.501744	-0.0219453	0.0107423	0.994414	0.978294	1.0108
e48K5l	ebi-a-GCST90018864	Ischemic stroke	Leukocyte AC	Simple mode	12	-0.0211654	0.0181098	0.267217	-0.0566606	0.0143297	0.979057	0.944915	1.01443
e48K5l	ebi-a-GCST90018864	Ischemic stroke	Leukocyte AC	Weighted mode	12	-0.0024477	0.00911423	0.79324	-0.0203116	0.0154162	0.997555	0.979893	1.01554
e4HVIP	ebi-a-GCST90018864	Ischemic stroke	CD40 on monocytes	MR Egger	29	0.00221868	0.00969492	0.82071	-0.0167834	0.0212207	1.00222	0.983357	1.02145
e4HVIP	ebi-a-GCST90018864	Ischemic stroke	CD40 on monocytes	Weighted median	29	-0.0081593	0.00993295	0.411397	-0.0276279	0.0113093	0.991874	0.97275	1.01137
e4HVIP	ebi-a-GCST90018864	Ischemic stroke	CD40 on monocytes	Inverse variance weighted	29	-0.00376429	0.007354	0.608742	-0.0181781	0.0106495	0.996243	0.981986	1.01071
e4HVIP	ebi-a-GCST90018864	Ischemic stroke	CD40 on monocytes	Simple mode	29	-0.00617901	0.013474	0.650071	-0.0325881	0.0202301	0.99384	0.967937	1.02044
e4HVIP	ebi-a-GCST90018864	Ischemic stroke	CD40 on monocytes	Weighted mode	29	-0.00617901	0.00768147	0.427941	-0.0212347	0.00887667	0.99384	0.978989	1.00892
e5pQuq	ebi-a-GCST90018864	Ischemic stroke	CD28- CD25++ CD8br %T cell	MR Egger	8	-0.0449634	0.144256	0.765821	-0.327705	0.237778	0.956032	0.720575	1.26843
e5pQuq	ebi-a-GCST90018864	Ischemic stroke	CD28- CD25++ CD8br %T cell	Weighted median	8	0.0177491	0.0407866	0.663439	-0.0621926	0.0976909	1.01791	0.939702	1.10262
e5pQuq	ebi-a-GCST90018864	Ischemic stroke	CD28- CD25++ CD8br %T cell	Inverse variance weighted	8	0.00304362	0.0485005	0.949962	-0.0920173	0.0981045	1.00305	0.912089	1.10308
e5pQuq	ebi-a-GCST90018864	Ischemic stroke	CD28- CD25++ CD8br %T cell	Simple mode	8	0.0283293	0.0536839	0.614011	-0.076891	0.13355	1.02873	0.925991	1.14288
e5pQuq	ebi-a-GCST90018864	Ischemic stroke	CD28- CD25++ CD8br %T cell	Weighted mode	8	0.0283293	0.0478292	0.572276	-0.065416	0.122075	1.02873	0.936678	1.12984
E6TrvQ	ebi-a-GCST90018864	Ischemic stroke	IgD+ CD24- %lymphocyte	MR Egger	23	0.00922303	0.0486101	0.851339	-0.0860528	0.104499	1.00927	0.917546	1.11015
E6TrvQ	ebi-a-GCST90018864	Ischemic stroke	IgD+ CD24- %lymphocyte	Weighted median	23	-0.0180624	0.0246222	0.463204	-0.066322	0.0301972	0.9821	0.935829	1.03066
E6TrvQ	ebi-a-GCST90018864	Ischemic stroke	IgD+ CD24- %lymphocyte	Inverse variance weighted	23	-0.0144812	0.0175866	0.410268	-0.0489509	0.0199885	0.985623	0.952228	1.02019
E6TrvQ	ebi-a-GCST90018864	Ischemic stroke	IgD+ CD24- %lymphocyte	Simple mode	23	-0.0259345	0.0381047	0.503219	-0.10062	0.0487508	0.974399	0.904277	1.04996
E6TrvQ	ebi-a-GCST90018864	Ischemic stroke	IgD+ CD24- %lymphocyte	Weighted mode	23	-0.0161801	0.0285393	0.576493	-0.0721172	0.039757	0.98395	0.930422	1.04056
e9C5Si	ebi-a-GCST90018864	Ischemic stroke	CD45 on NK	MR Egger	29	0.0390141	0.0283205	0.179642	-0.0164941	0.0945223	1.03979	0.983641	1.09913
e9C5Si	ebi-a-GCST90018864	Ischemic stroke	CD45 on NK	Weighted median	29	0.0226825	0.0190216	0.233081	-0.0145999	0.0599649	1.02294	0.985506	1.0618
e9C5Si	ebi-a-GCST90018864	Ischemic stroke	CD45 on NK	Inverse variance weighted	29	0.0193297	0.0150039	0.197637	-0.0100779	0.0487373	1.01952	0.989973	1.04994
e9C5Si	ebi-a-GCST90018864	Ischemic stroke	CD45 on NK	Simple mode	29	0.00996945	0.030655	0.747437	-0.0501144	0.0700533	1.01002	0.951121	1.07257
e9C5Si	ebi-a-GCST90018864	Ischemic stroke	CD45 on NK	Weighted mode	29	0.0202565	0.0201503	0.323375	-0.019238	0.0597511	1.02046	0.980946	1.06157
eaSLvs	ebi-a-GCST90018864	Ischemic stroke	CD27 on CD20- CD38-	MR Egger	19	0.0174148	0.022528	0.45012	-0.0267401	0.0615697	1.01757	0.973614	1.0635
eaSLvs	ebi-a-GCST90018864	Ischemic stroke	CD27 on CD20- CD38-	Weighted median	19	0.0151725	0.0196046	0.438973	-0.0232524	0.0535975	1.01529	0.977016	1.05506
eaSLvs	ebi-a-GCST90018864	Ischemic stroke	CD27 on CD20- CD38-	Inverse variance weighted	19	0.01388	0.0148254	0.349152	-0.0151777	0.0429378	1.01398	0.984937	1.04387
eaSLvs	ebi-a-GCST90018864	Ischemic stroke	CD27 on CD20- CD38-	Simple mode	19	-0.00415208	0.0305017	0.893232	-0.0639354	0.0556312	0.995857	0.938066	1.05721
eaSLvs	ebi-a-GCST90018864	Ischemic stroke	CD27 on CD20- CD38-	Weighted mode	19	0.0114487	0.0180233	0.53328	-0.0238769	0.0467743	1.01151	0.976406	1.04789
EbXMQw	ebi-a-GCST90018864	Ischemic stroke	CD86 on granulocyte	MR Egger	20	-0.00392046	0.0442926	0.930446	-0.0907339	0.082893	0.996087	0.913261	1.08643
EbXMQw	ebi-a-GCST90018864	Ischemic stroke	CD86 on granulocyte	Weighted median	20	0.0389982	0.0231749	0.0924184	-0.00642464	0.0844211	1.03977	0.993596	1.08809
EbXMQw	ebi-a-GCST90018864	Ischemic stroke	CD86 on granulocyte	Inverse variance weighted	20	0.0161951	0.0213227	0.447541	-0.0255975	0.0579876	1.01633	0.974727	1.0597
EbXMQw	ebi-a-GCST90018864	Ischemic stroke	CD86 on granulocyte	Simple mode	20	0.0476685	0.0441356	0.293642	-0.0388373	0.134174	1.04882	0.961907	1.14359
EbXMQw	ebi-a-GCST90018864	Ischemic stroke	CD86 on granulocyte	Weighted mode	20	0.0444983	0.0354797	0.224984	-0.0250419	0.114038	1.0455	0.975269	1.1208
EcolyD	ebi-a-GCST90018864	Ischemic stroke	IgD on IgD+ CD24+	MR Egger	26	-0.0107025	0.0194148	0.586554	-0.0487556	0.0273505	0.989355	0.952414	1.02773
EcolyD	ebi-a-GCST90018864	Ischemic stroke	IgD on IgD+ CD24+	Weighted median	26	0.00519425	0.0119475	0.663739	-0.0182228	0.0286113	1.00521	0.981942	1.02902
EcolyD	ebi-a-GCST90018864	Ischemic stroke	IgD on IgD+ CD24+	Inverse variance weighted	26	0.00514795	0.0123079	0.675756	-0.0189756	0.0292715	1.00516	0.981203	1.0297
EcolyD	ebi-a-GCST90018864	Ischemic stroke	IgD on IgD+ CD24+	Simple mode	26	0.0192534	0.0204693	0.355912	-0.0208665	0.0593733	1.01944	0.97935	1.06117
EcolyD	ebi-a-GCST90018864	Ischemic stroke	IgD on IgD+ CD24+	Weighted mode	26	0.00183355	0.00997503	0.855643	-0.0177175	0.0213846	1.00184	0.982439	1.02161
EDI9rl	ebi-a-GCST90018864	Ischemic stroke	CCR2 on CD14+ CD16+ monocyte	MR Egger	36	0.00479172	0.0101261	0.639091	-0.0150554	0.0246388	1.0048	0.985057	1.02494
EDI9rl	ebi-a-GCST90018864	Ischemic stroke	CCR2 on CD14+ CD16+ monocyte	Weighted median	36	0.0128101	0.0111212	0.249378	-0.00898747	0.0346076	1.01289	0.991053	1.03521
EDI9rl	ebi-a-GCST90018864	Ischemic stroke	CCR2 on CD14+ CD16+ monocyte	Inverse variance weighted	36	0.00996968	0.0082614	0.227517	-0.00622267	0.026162	1.01002	0.993797	1.02651
EDI9rl	ebi-a-GCST90018864	Ischemic stroke	CCR2 on CD14+ CD16+ monocyte	Simple mode	36	0.0150575	0.0172419	0.388448	-0.0187366	0.0488516	1.01517	0.981438	1.05006
EDI9rl	ebi-a-GCST90018864	Ischemic stroke	CCR2 on CD14+ CD16+ monocyte	Weighted mode	36	0.00471251	0.0107126	0.662712	-0.0162842	0.0257092	1.00472	0.983848	1.02604
efDMYo	ebi-a-GCST90018864	Ischemic stroke	CD25 on activated Treg	MR Egger	17	-0.0225675	0.048602	0.649078	-0.117827	0.0726924	0.977685	0.88885	1.0754
efDMYo	ebi-a-GCST90018864	Ischemic stroke	CD25 on activated Treg	Weighted median	17	-0.0267901	0.034881	0.442461	-0.0951568	0.0415765	0.973566	0.90923	1.04245
efDMYo	ebi-a-GCST90018864	Ischemic stroke	CD25 on activated Treg	Inverse variance weighted	17	-0.0267072	0.0245236	0.276135	-0.0747734	0.021359	0.973646	0.927954	1.02159
efDMYo	ebi-a-GCST90018864	Ischemic stroke	CD25 on activated Treg	Simple mode	17	-0.0299063	0.0458725	0.523693	-0.119817	0.0600038	0.970536	0.887083	1.06184
efDMYo	ebi-a-GCST90018864	Ischemic stroke	CD25 on activated Treg	Weighted mode	17	-0.0230116	0.0382781	0.55615	-0.0980367	0.0520135	0.977251	0.906616	1.05339
EIBuke	ebi-a-GCST90018864	Ischemic stroke	CD19 on IgD+ CD38- unsw mem	MR Egger	23	0.00346192	0.0152561	0.82268	-0.02644	0.0333639	1.00347	0.973906	1.03393
EIBuke	ebi-a-GCST90018864	Ischemic stroke	CD19 on IgD+ CD38- unsw mem	Weighted median	23	0.000616943	0.0113482	0.956645	-0.0216255	0.0228594	1.00062	0.978607	1.02312
EIBuke	ebi-a-GCST90018864	Ischemic stroke	CD19 on IgD+ CD38- unsw mem	Inverse variance weighted	23	0.0010582	0.0102585	0.917841	-0.0190485	0.0211649	1.00106	0.981132	1.02139
EIBuke	ebi-a-GCST90018864	Ischemic stroke	CD19 on IgD+ CD38- unsw mem	Simple mode	23	0.00384841	0.0158415	0.810309	-0.027201	0.0348978	1.00386	0.973166	1.03551
EIBuke	ebi-a-GCST90018864	Ischemic stroke	CD19 on IgD+ CD38- unsw mem	Weighted mode	23	0.00537713	0.0114519	0.643303	-0.0170685	0.0278228	1.00539	0.983076	1.02821
EiMpS6	ebi-a-GCST90018864	Ischemic stroke	B cell AC	MR Egger	32	0.0150954	0.0240043	0.534199	-0.0319531	0.0621439	1.01521	0.968552	1.06412
EiMpS6	ebi-a-GCST90018864	Ischemic stroke	B cell AC	Weighted median	32	-0.0216207	0.0191791	0.259613	-0.0592116	0.0159703	0.978611	0.942507	1.0161
EiMpS6	ebi-a-GCST90018864	Ischemic stroke	B cell AC	Inverse variance weighted	32	-0.000814012	0.0126573	0.948722	-0.0256224	0.0239944	0.999186	0.974703	1.02428
EiMpS6	ebi-a-GCST90018864	Ischemic stroke	B cell AC	Simple mode	32	-0.0240786	0.0314628	0.449878	-0.0857457	0.0375885	0.976209	0.917828	1.0383
EiMpS6	ebi-a-GCST90018864	Ischemic stroke	B cell AC	Weighted mode	32	-0.0216409	0.020573	0.300974	-0.061964	0.0186823	0.978592	0.939917	1.01886
EKbEl0	ebi-a-GCST90018864	Ischemic stroke	CD8br NKT %T cell	MR Egger	29	0.0730429	0.0269575	0.0115581	0.0202062	0.12588	1.07578	1.02041	1.13415
EKbEl0	ebi-a-GCST90018864	Ischemic stroke	CD8br NKT %T cell	Weighted median	29	0.0391267	0.0216607	0.0708643	-0.00332825	0.0815817	1.0399	0.996677	1.085
EKbEl0	ebi-a-GCST90018864	Ischemic stroke	CD8br NKT %T cell	Inverse variance weighted	29	0.0229892	0.0136865	0.0930159	-0.00383634	0.0498147	1.02326	0.996171	1.05108
EKbEl0	ebi-a-GCST90018864	Ischemic stroke	CD8br NKT %T cell	Simple mode	29	0.00849343	0.0366871	0.818602	-0.0634132	0.0804001	1.00853	0.938556	1.08372
EKbEl0	ebi-a-GCST90018864	Ischemic stroke	CD8br NKT %T cell	Weighted mode	29	0.0392422	0.0227029	0.0949109	-0.00525547	0.0837398	1.04002	0.994758	1.08735
EMWp3L	ebi-a-GCST90018864	Ischemic stroke	NK %CD3- lymphocyte	MR Egger	27	0.00594717	0.00789361	0.458237	-0.0095243	0.0214186	1.00596	0.990521	1.02165
EMWp3L	ebi-a-GCST90018864	Ischemic stroke	NK %CD3- lymphocyte	Weighted median	27	0.0070907	0.00800771	0.375896	-0.00860442	0.0227858	1.00712	0.991432	1.02305
EMWp3L	ebi-a-GCST90018864	Ischemic stroke	NK %CD3- lymphocyte	Inverse variance weighted	27	0.00855722	0.00578219	0.138893	-0.00277588	0.0198903	1.00859	0.997228	1.02009
EMWp3L	ebi-a-GCST90018864	Ischemic stroke	NK %CD3- lymphocyte	Simple mode	27	0.00879617	0.0126813	0.494064	-0.0160592	0.0336516	1.00883	0.984069	1.03422
EMWp3L	ebi-a-GCST90018864	Ischemic stroke	NK %CD3- lymphocyte	Weighted mode	27	0.00778299	0.00724858	0.29281	-0.00642424	0.0219902	1.00781	0.993596	1.02223
Eo0vKs	ebi-a-GCST90018864	Ischemic stroke	CD45RA+ CD8br %T cell	MR Egger	33	0.00151714	0.00398038	0.705688	-0.0062844	0.00931868	1.00152	0.993735	1.00936
Eo0vKs	ebi-a-GCST90018864	Ischemic stroke	CD45RA+ CD8br %T cell	Weighted median	33	0.00334812	0.00368351	0.363377	-0.00387156	0.0105678	1.00335	0.996136	1.01062
Eo0vKs	ebi-a-GCST90018864	Ischemic stroke	CD45RA+ CD8br %T cell	Inverse variance weighted	33	0.00235198	0.00355026	0.507663	-0.00460653	0.00931048	1.00235	0.995404	1.00935
Eo0vKs	ebi-a-GCST90018864	Ischemic stroke	CD45RA+ CD8br %T cell	Simple mode	33	0.00427241	0.0149997	0.777608	-0.025127	0.0336719	1.00428	0.975186	1.03425
Eo0vKs	ebi-a-GCST90018864	Ischemic stroke	CD45RA+ CD8br %T cell	Weighted mode	33	0.00270423	0.00341903	0.434805	-0.00399706	0.00940553	1.00271	0.996011	1.00945
eOi6mm	ebi-a-GCST90018864	Ischemic stroke	CD3 on NKT	MR Egger	16	0.00610694	0.0220693	0.786041	-0.0371488	0.0493627	1.00613	0.963533	1.0506
eOi6mm	ebi-a-GCST90018864	Ischemic stroke	CD3 on NKT	Weighted median	16	-0.00777093	0.0160532	0.628333	-0.0392352	0.0236933	0.992259	0.961525	1.02398
eOi6mm	ebi-a-GCST90018864	Ischemic stroke	CD3 on NKT	Inverse variance weighted	16	-0.0154967	0.016308	0.341984	-0.0474604	0.016467	0.984623	0.953648	1.0166
eOi6mm	ebi-a-GCST90018864	Ischemic stroke	CD3 on NKT	Simple mode	16	0.0117982	0.0391909	0.767514	-0.065016	0.0886124	1.01187	0.937052	1.09266
eOi6mm	ebi-a-GCST90018864	Ischemic stroke	CD3 on NKT	Weighted mode	16	-0.00545078	0.0159705	0.737609	-0.0367529	0.0258514	0.994564	0.963914	1.02619
eonh6v	ebi-a-GCST90018864	Ischemic stroke	CX3CR1 on monocyte	MR Egger	26	0.020163	0.0316368	0.529944	-0.041845	0.0821711	1.02037	0.959018	1.08564
eonh6v	ebi-a-GCST90018864	Ischemic stroke	CX3CR1 on monocyte	Weighted median	26	0.00950099	0.0187773	0.612869	-0.0273025	0.0463045	1.00955	0.973067	1.04739
eonh6v	ebi-a-GCST90018864	Ischemic stroke	CX3CR1 on monocyte	Inverse variance weighted	26	0.00705964	0.0144378	0.624864	-0.0212385	0.0353578	1.00708	0.978985	1.03599
eonh6v	ebi-a-GCST90018864	Ischemic stroke	CX3CR1 on monocyte	Simple mode	26	-0.0061849	0.0305458	0.841181	-0.0660546	0.0536848	0.993834	0.93608	1.05515
eonh6v	ebi-a-GCST90018864	Ischemic stroke	CX3CR1 on monocyte	Weighted mode	26	0.00457601	0.0189889	0.811533	-0.0326422	0.0417942	1.00459	0.967885	1.04268
EOoZQR	ebi-a-GCST90018864	Ischemic stroke	CD45 on HLA DR+ CD8br	MR Egger	19	0.00124774	0.0113779	0.91396	-0.021053	0.0235484	1.00125	0.979167	1.02383
EOoZQR	ebi-a-GCST90018864	Ischemic stroke	CD45 on HLA DR+ CD8br	Weighted median	19	0.00461557	0.011635	0.691591	-0.0181891	0.0274202	1.00463	0.981975	1.0278
EOoZQR	ebi-a-GCST90018864	Ischemic stroke	CD45 on HLA DR+ CD8br	Inverse variance weighted	19	0.00808974	0.00851201	0.341914	-0.00859381	0.0247733	1.00812	0.991443	1.02508
EOoZQR	ebi-a-GCST90018864	Ischemic stroke	CD45 on HLA DR+ CD8br	Simple mode	19	0.00689796	0.0179622	0.705457	-0.0283079	0.0421039	1.00692	0.972089	1.043
EOoZQR	ebi-a-GCST90018864	Ischemic stroke	CD45 on HLA DR+ CD8br	Weighted mode	19	0.00554323	0.0100282	0.587224	-0.014112	0.0251984	1.00556	0.985987	1.02552
ePe5bt	ebi-a-GCST90018864	Ischemic stroke	CD25 on IgD+ CD24-	MR Egger	26	-0.0107386	0.00801263	0.192728	-0.0264434	0.00496616	0.989319	0.973903	1.00498
ePe5bt	ebi-a-GCST90018864	Ischemic stroke	CD25 on IgD+ CD24-	Weighted median	26	-0.00687616	0.0095759	0.472715	-0.0256449	0.0118926	0.993147	0.974681	1.01196
ePe5bt	ebi-a-GCST90018864	Ischemic stroke	CD25 on IgD+ CD24-	Inverse variance weighted	26	-0.00815745	0.00676243	0.227706	-0.0214118	0.00509692	0.991876	0.978816	1.00511
ePe5bt	ebi-a-GCST90018864	Ischemic stroke	CD25 on IgD+ CD24-	Simple mode	26	-0.0113511	0.0161825	0.489505	-0.0430688	0.0203666	0.988713	0.957846	1.02058
ePe5bt	ebi-a-GCST90018864	Ischemic stroke	CD25 on IgD+ CD24-	Weighted mode	26	-0.00838345	0.00751075	0.274953	-0.0231045	0.00633762	0.991652	0.97716	1.00636
EQQSc2	ebi-a-GCST90018864	Ischemic stroke	CD25 on CD39+ activated Treg	MR Egger	12	-0.099091	0.0326882	0.0126469	-0.16316	-0.0350221	0.90566	0.849455	0.965584
EQQSc2	ebi-a-GCST90018864	Ischemic stroke	CD25 on CD39+ activated Treg	Weighted median	12	0.0250299	0.0344632	0.467667	-0.0425179	0.0925777	1.02535	0.958373	1.097
EQQSc2	ebi-a-GCST90018864	Ischemic stroke	CD25 on CD39+ activated Treg	Inverse variance weighted	12	0.00716924	0.0284759	0.801223	-0.0486436	0.062982	1.00719	0.952521	1.06501
EQQSc2	ebi-a-GCST90018864	Ischemic stroke	CD25 on CD39+ activated Treg	Simple mode	12	0.046056	0.0572792	0.438393	-0.0662112	0.158323	1.04713	0.935933	1.17154
EQQSc2	ebi-a-GCST90018864	Ischemic stroke	CD25 on CD39+ activated Treg	Weighted mode	12	-0.0136307	0.0386844	0.73123	-0.0894521	0.0621908	0.986462	0.914432	1.06417
ErqH9w	ebi-a-GCST90018864	Ischemic stroke	CD3 on CD39+ CD8br	MR Egger	16	0.0336459	0.0338135	0.336604	-0.0326286	0.0999204	1.03422	0.967898	1.10508
ErqH9w	ebi-a-GCST90018864	Ischemic stroke	CD3 on CD39+ CD8br	Weighted median	16	0.0234381	0.0191192	0.220238	-0.0140355	0.0609117	1.02371	0.986063	1.06281
ErqH9w	ebi-a-GCST90018864	Ischemic stroke	CD3 on CD39+ CD8br	Inverse variance weighted	16	0.0010072	0.0136258	0.941075	-0.0256994	0.0277138	1.00101	0.974628	1.0281
ErqH9w	ebi-a-GCST90018864	Ischemic stroke	CD3 on CD39+ CD8br	Simple mode	16	0.0254468	0.0267327	0.356236	-0.0269492	0.0778429	1.02577	0.973411	1.08095
ErqH9w	ebi-a-GCST90018864	Ischemic stroke	CD3 on CD39+ CD8br	Weighted mode	16	0.024675	0.0209274	0.256732	-0.0163427	0.0656927	1.02498	0.98379	1.0679
EU0MWp	ebi-a-GCST90018864	Ischemic stroke	SSC-A on CD4+	MR Egger	30	0.0178841	0.0223385	0.430107	-0.0258994	0.0616677	1.01805	0.974433	1.06361
EU0MWp	ebi-a-GCST90018864	Ischemic stroke	SSC-A on CD4+	Weighted median	30	0.0336129	0.0189663	0.0763549	-0.00356114	0.0707868	1.03418	0.996445	1.07335
EU0MWp	ebi-a-GCST90018864	Ischemic stroke	SSC-A on CD4+	Inverse variance weighted	30	0.0238737	0.0120647	0.0478385	0.000226815	0.0475206	1.02416	1.00023	1.04867
EU0MWp	ebi-a-GCST90018864	Ischemic stroke	SSC-A on CD4+	Simple mode	30	0.00865627	0.0318119	0.787467	-0.053695	0.0710076	1.00869	0.947721	1.07359
EU0MWp	ebi-a-GCST90018864	Ischemic stroke	SSC-A on CD4+	Weighted mode	30	0.022513	0.0179534	0.219867	-0.0126756	0.0577017	1.02277	0.987404	1.0594
euNgnL	ebi-a-GCST90018864	Ischemic stroke	HLA DR on CD14- CD16+ monocyte	MR Egger	17	0.0345481	0.0282749	0.240613	-0.0208707	0.0899669	1.03515	0.979346	1.09414
euNgnL	ebi-a-GCST90018864	Ischemic stroke	HLA DR on CD14- CD16+ monocyte	Weighted median	17	0.000979377	0.0149418	0.947739	-0.0283066	0.0302653	1.00098	0.97209	1.03073
euNgnL	ebi-a-GCST90018864	Ischemic stroke	HLA DR on CD14- CD16+ monocyte	Inverse variance weighted	17	0.00281741	0.0135944	0.835817	-0.0238276	0.0294625	1.00282	0.976454	1.0299
euNgnL	ebi-a-GCST90018864	Ischemic stroke	HLA DR on CD14- CD16+ monocyte	Simple mode	17	-0.0145916	0.0246219	0.561714	-0.0628506	0.0336674	0.985514	0.939084	1.03424
euNgnL	ebi-a-GCST90018864	Ischemic stroke	HLA DR on CD14- CD16+ monocyte	Weighted mode	17	0.00961206	0.0132832	0.479743	-0.0164231	0.0356472	1.00966	0.983711	1.03629
ev1Gyz	ebi-a-GCST90018864	Ischemic stroke	HLA DR+ T cell%T cell	MR Egger	33	-0.0208102	0.012411	0.103649	-0.0451358	0.00351543	0.979405	0.955868	1.00352
ev1Gyz	ebi-a-GCST90018864	Ischemic stroke	HLA DR+ T cell%T cell	Weighted median	33	-0.0265709	0.0135923	0.050601	-0.0532118	7.0027e-05	0.973779	0.948179	1.00007
ev1Gyz	ebi-a-GCST90018864	Ischemic stroke	HLA DR+ T cell%T cell	Inverse variance weighted	33	-0.0176216	0.00909913	0.0527911	-0.0354559	0.000212683	0.982533	0.965165	1.00021
ev1Gyz	ebi-a-GCST90018864	Ischemic stroke	HLA DR+ T cell%T cell	Simple mode	33	-0.0197212	0.0230501	0.398591	-0.0648994	0.025457	0.980472	0.937162	1.02578
ev1Gyz	ebi-a-GCST90018864	Ischemic stroke	HLA DR+ T cell%T cell	Weighted mode	33	-0.0283771	0.0129874	0.0363277	-0.0538325	-0.00292172	0.972022	0.947591	0.997083
evw0F7	ebi-a-GCST90018864	Ischemic stroke	CD4 on TD CD4+	MR Egger	26	-0.0147906	0.0144648	0.316729	-0.0431417	0.0135604	0.985318	0.957776	1.01365
evw0F7	ebi-a-GCST90018864	Ischemic stroke	CD4 on TD CD4+	Weighted median	26	-0.0135237	0.0126061	0.283366	-0.0382317	0.0111843	0.986567	0.96249	1.01125
evw0F7	ebi-a-GCST90018864	Ischemic stroke	CD4 on TD CD4+	Inverse variance weighted	26	-0.00827147	0.0091565	0.366343	-0.0262182	0.00967527	0.991763	0.974122	1.00972
evw0F7	ebi-a-GCST90018864	Ischemic stroke	CD4 on TD CD4+	Simple mode	26	0.00313893	0.0187042	0.868075	-0.0335212	0.0397991	1.00314	0.967034	1.0406
evw0F7	ebi-a-GCST90018864	Ischemic stroke	CD4 on TD CD4+	Weighted mode	26	-0.0108054	0.0127883	0.406157	-0.0358705	0.0142597	0.989253	0.964765	1.01436
eWk7y3	ebi-a-GCST90018864	Ischemic stroke	CD45RA- CD28- CD8br %CD8br	MR Egger	54	3.66119e-05	0.000366573	0.920827	-0.000681871	0.000755095	1.00004	0.999318	1.00076
eWk7y3	ebi-a-GCST90018864	Ischemic stroke	CD45RA- CD28- CD8br %CD8br	Weighted median	54	-0.000101148	0.000393075	0.796928	-0.000871575	0.000669279	0.999899	0.999129	1.00067
eWk7y3	ebi-a-GCST90018864	Ischemic stroke	CD45RA- CD28- CD8br %CD8br	Inverse variance weighted	54	0.000263612	0.000313458	0.400359	-0.000350766	0.00087799	1.00026	0.999649	1.00088
eWk7y3	ebi-a-GCST90018864	Ischemic stroke	CD45RA- CD28- CD8br %CD8br	Simple mode	54	0.00091155	0.00057178	0.116831	-0.00020914	0.00203224	1.00091	0.999791	1.00203
eWk7y3	ebi-a-GCST90018864	Ischemic stroke	CD45RA- CD28- CD8br %CD8br	Weighted mode	54	0.00019153	0.000339217	0.574713	-0.000473336	0.000856396	1.00019	0.999527	1.00086
EZlTn7	ebi-a-GCST90018864	Ischemic stroke	Secreting Treg %CD4	MR Egger	25	0.00216487	0.010651	0.840722	-0.018711	0.0230408	1.00217	0.981463	1.02331
EZlTn7	ebi-a-GCST90018864	Ischemic stroke	Secreting Treg %CD4	Weighted median	25	-0.00855463	0.0119586	0.474391	-0.0319935	0.0148843	0.991482	0.968513	1.015
EZlTn7	ebi-a-GCST90018864	Ischemic stroke	Secreting Treg %CD4	Inverse variance weighted	25	-0.00427455	0.00868458	0.622578	-0.0212963	0.0127472	0.995735	0.978929	1.01283
EZlTn7	ebi-a-GCST90018864	Ischemic stroke	Secreting Treg %CD4	Simple mode	25	0.01737	0.0188335	0.365556	-0.0195437	0.0542836	1.01752	0.980646	1.05578
EZlTn7	ebi-a-GCST90018864	Ischemic stroke	Secreting Treg %CD4	Weighted mode	25	-0.00223539	0.0123723	0.858138	-0.0264851	0.0220143	0.997767	0.973863	1.02226
F1DClm	ebi-a-GCST90018864	Ischemic stroke	Unsw mem AC	MR Egger	22	0.0543699	0.0347504	0.133366	-0.0137408	0.122481	1.05588	0.986353	1.1303
F1DClm	ebi-a-GCST90018864	Ischemic stroke	Unsw mem AC	Weighted median	22	0.0419375	0.0255824	0.101149	-0.00820401	0.0920791	1.04283	0.99183	1.09645
F1DClm	ebi-a-GCST90018864	Ischemic stroke	Unsw mem AC	Inverse variance weighted	22	0.0354945	0.0189488	0.0610436	-0.00164515	0.0726342	1.03613	0.998356	1.07534
F1DClm	ebi-a-GCST90018864	Ischemic stroke	Unsw mem AC	Simple mode	22	0.0347011	0.0401925	0.397686	-0.0440762	0.113478	1.03531	0.956881	1.12017
F1DClm	ebi-a-GCST90018864	Ischemic stroke	Unsw mem AC	Weighted mode	22	0.0390596	0.0310517	0.222239	-0.0218017	0.0999209	1.03983	0.978434	1.10508
f1Gr8x	ebi-a-GCST90018864	Ischemic stroke	BAFF-R on IgD+	MR Egger	24	-0.0134778	0.0114276	0.250831	-0.0358759	0.0089202	0.986613	0.96476	1.00896
f1Gr8x	ebi-a-GCST90018864	Ischemic stroke	BAFF-R on IgD+	Weighted median	24	-0.00461791	0.010248	0.652266	-0.0247039	0.0154681	0.995393	0.975599	1.01559
f1Gr8x	ebi-a-GCST90018864	Ischemic stroke	BAFF-R on IgD+	Inverse variance weighted	24	-0.00447373	0.00845876	0.596883	-0.0210529	0.0121054	0.995536	0.979167	1.01218
f1Gr8x	ebi-a-GCST90018864	Ischemic stroke	BAFF-R on IgD+	Simple mode	24	-0.0202664	0.0230282	0.387926	-0.0654016	0.0248689	0.979938	0.936691	1.02518
f1Gr8x	ebi-a-GCST90018864	Ischemic stroke	BAFF-R on IgD+	Weighted mode	24	-0.00793563	0.00944966	0.409677	-0.026457	0.0105857	0.992096	0.97389	1.01064
F1toVj	ebi-a-GCST90018864	Ischemic stroke	CD28+ CD45RA- CD8br %T cell	MR Egger	27	-0.00323104	0.00815532	0.695328	-0.0192155	0.0127534	0.996774	0.980968	1.01284
F1toVj	ebi-a-GCST90018864	Ischemic stroke	CD28+ CD45RA- CD8br %T cell	Weighted median	27	-0.0036372	0.00988218	0.712831	-0.0230063	0.0157319	0.996369	0.977256	1.01586
F1toVj	ebi-a-GCST90018864	Ischemic stroke	CD28+ CD45RA- CD8br %T cell	Inverse variance weighted	27	-0.00361047	0.00704886	0.608507	-0.0174262	0.0102053	0.996396	0.982725	1.01026
F1toVj	ebi-a-GCST90018864	Ischemic stroke	CD28+ CD45RA- CD8br %T cell	Simple mode	27	0.0339375	0.0160628	0.0443758	0.00245439	0.0654207	1.03452	1.00246	1.06761
F1toVj	ebi-a-GCST90018864	Ischemic stroke	CD28+ CD45RA- CD8br %T cell	Weighted mode	27	-0.00338403	0.00747265	0.65441	-0.0180304	0.0112624	0.996622	0.982131	1.01133
F4R28h	ebi-a-GCST90018864	Ischemic stroke	CD28- CD8br %T cell	MR Egger	16	0.00786529	0.0293747	0.792791	-0.0497091	0.0654397	1.0079	0.951506	1.06763
F4R28h	ebi-a-GCST90018864	Ischemic stroke	CD28- CD8br %T cell	Weighted median	16	-0.00167472	0.0209976	0.93643	-0.04283	0.0394805	0.998327	0.958074	1.04027
F4R28h	ebi-a-GCST90018864	Ischemic stroke	CD28- CD8br %T cell	Inverse variance weighted	16	0.0248425	0.0145157	0.0870036	-0.00360832	0.0532934	1.02515	0.996398	1.05474
F4R28h	ebi-a-GCST90018864	Ischemic stroke	CD28- CD8br %T cell	Simple mode	16	0.0720627	0.0331566	0.0461771	0.00707568	0.13705	1.07472	1.0071	1.14689
F4R28h	ebi-a-GCST90018864	Ischemic stroke	CD28- CD8br %T cell	Weighted mode	16	-0.00040343	0.0210494	0.984961	-0.0416602	0.0408534	0.999597	0.959196	1.0417
F7aRxN	ebi-a-GCST90018864	Ischemic stroke	CD4 on CD39+ CD4+	MR Egger	29	0.0127201	0.0202007	0.534194	-0.0268734	0.0523135	1.0128	0.973485	1.05371
F7aRxN	ebi-a-GCST90018864	Ischemic stroke	CD4 on CD39+ CD4+	Weighted median	29	0.0281373	0.0152599	0.0652008	-0.00177199	0.0580467	1.02854	0.99823	1.05976
F7aRxN	ebi-a-GCST90018864	Ischemic stroke	CD4 on CD39+ CD4+	Inverse variance weighted	29	0.0135499	0.0106406	0.202871	-0.00730569	0.0344056	1.01364	0.992721	1.035
F7aRxN	ebi-a-GCST90018864	Ischemic stroke	CD4 on CD39+ CD4+	Simple mode	29	0.00719214	0.026565	0.788579	-0.0448753	0.0592596	1.00722	0.956117	1.06105
F7aRxN	ebi-a-GCST90018864	Ischemic stroke	CD4 on CD39+ CD4+	Weighted mode	29	0.0226676	0.0157027	0.159964	-0.00810977	0.0534449	1.02293	0.991923	1.0549
F9eDvU	ebi-a-GCST90018864	Ischemic stroke	HLA DR+ CD8br AC	MR Egger	35	0.0028301	0.0106068	0.791269	-0.0179593	0.0236195	1.00283	0.982201	1.0239
F9eDvU	ebi-a-GCST90018864	Ischemic stroke	HLA DR+ CD8br AC	Weighted median	35	0.0018351	0.0116596	0.874938	-0.0210178	0.024688	1.00184	0.979202	1.025
F9eDvU	ebi-a-GCST90018864	Ischemic stroke	HLA DR+ CD8br AC	Inverse variance weighted	35	0.00526206	0.00756158	0.486495	-0.00955864	0.0200828	1.00528	0.990487	1.02029
F9eDvU	ebi-a-GCST90018864	Ischemic stroke	HLA DR+ CD8br AC	Simple mode	35	0.00511296	0.022434	0.82108	-0.0388577	0.0490836	1.00513	0.961888	1.05031
F9eDvU	ebi-a-GCST90018864	Ischemic stroke	HLA DR+ CD8br AC	Weighted mode	35	0.00317116	0.0106289	0.767249	-0.0176614	0.0240037	1.00318	0.982494	1.02429
FByQlh	ebi-a-GCST90018864	Ischemic stroke	DN (CD4-CD8-) %T cell	MR Egger	15	0.0755194	0.0543284	0.187856	-0.0309643	0.182003	1.07844	0.96951	1.19962
FByQlh	ebi-a-GCST90018864	Ischemic stroke	DN (CD4-CD8-) %T cell	Weighted median	15	0.0121005	0.0295526	0.682205	-0.0458225	0.0700235	1.01217	0.955211	1.07253
FByQlh	ebi-a-GCST90018864	Ischemic stroke	DN (CD4-CD8-) %T cell	Inverse variance weighted	15	0.0131702	0.0208212	0.527036	-0.0276394	0.0539798	1.01326	0.972739	1.05546
FByQlh	ebi-a-GCST90018864	Ischemic stroke	DN (CD4-CD8-) %T cell	Simple mode	15	0.0141169	0.0413198	0.737688	-0.0668698	0.0951037	1.01422	0.935317	1.09977
FByQlh	ebi-a-GCST90018864	Ischemic stroke	DN (CD4-CD8-) %T cell	Weighted mode	15	0.0141169	0.0341492	0.685584	-0.0528155	0.0810493	1.01422	0.948555	1.08442
ffWYB2	ebi-a-GCST90018864	Ischemic stroke	TD DN (CD4-CD8-) %DN	MR Egger	27	-0.0098758	0.0258516	0.705676	-0.060545	0.0407934	0.990173	0.941251	1.04164
ffWYB2	ebi-a-GCST90018864	Ischemic stroke	TD DN (CD4-CD8-) %DN	Weighted median	27	-0.00564422	0.0196556	0.773994	-0.0441693	0.0328808	0.994372	0.956792	1.03343
ffWYB2	ebi-a-GCST90018864	Ischemic stroke	TD DN (CD4-CD8-) %DN	Inverse variance weighted	27	0.00489317	0.0158463	0.757482	-0.0261656	0.035952	1.00491	0.974174	1.03661
ffWYB2	ebi-a-GCST90018864	Ischemic stroke	TD DN (CD4-CD8-) %DN	Simple mode	27	0.0184246	0.0328521	0.579712	-0.0459655	0.0828148	1.0186	0.955075	1.08634
ffWYB2	ebi-a-GCST90018864	Ischemic stroke	TD DN (CD4-CD8-) %DN	Weighted mode	27	-0.00855127	0.0216533	0.696125	-0.0509917	0.0338892	0.991485	0.950287	1.03447
Fjx1f8	ebi-a-GCST90018864	Ischemic stroke	HVEM on T cell	MR Egger	26	-0.0122484	0.0144815	0.406021	-0.0406321	0.0161353	0.987826	0.960182	1.01627
Fjx1f8	ebi-a-GCST90018864	Ischemic stroke	HVEM on T cell	Weighted median	26	-0.00628216	0.011814	0.594896	-0.0294376	0.0168733	0.993738	0.970991	1.01702
Fjx1f8	ebi-a-GCST90018864	Ischemic stroke	HVEM on T cell	Inverse variance weighted	26	-0.00749142	0.00811221	0.35576	-0.0233914	0.00840852	0.992537	0.97688	1.00844
Fjx1f8	ebi-a-GCST90018864	Ischemic stroke	HVEM on T cell	Simple mode	26	0.000218696	0.0169002	0.989778	-0.0329056	0.033343	1.00022	0.96763	1.03391
Fjx1f8	ebi-a-GCST90018864	Ischemic stroke	HVEM on T cell	Weighted mode	26	-0.00647845	0.0132042	0.627963	-0.0323587	0.0194017	0.993542	0.968159	1.01959
fngH9F	ebi-a-GCST90018864	Ischemic stroke	CD25 on CD39+ resting Treg	MR Egger	15	-0.0336367	0.0624301	0.599137	-0.156	0.0887262	0.966923	0.855559	1.09278
fngH9F	ebi-a-GCST90018864	Ischemic stroke	CD25 on CD39+ resting Treg	Weighted median	15	0.050164	0.0387264	0.195202	-0.0257398	0.126068	1.05144	0.974589	1.13436
fngH9F	ebi-a-GCST90018864	Ischemic stroke	CD25 on CD39+ resting Treg	Inverse variance weighted	15	-0.00312369	0.0313226	0.920562	-0.064516	0.0582686	0.996881	0.937521	1.06
fngH9F	ebi-a-GCST90018864	Ischemic stroke	CD25 on CD39+ resting Treg	Simple mode	15	0.0519295	0.0704951	0.473505	-0.0862409	0.1901	1.0533	0.917373	1.20937
fngH9F	ebi-a-GCST90018864	Ischemic stroke	CD25 on CD39+ resting Treg	Weighted mode	15	0.0705268	0.0624928	0.278052	-0.051959	0.193013	1.07307	0.949368	1.2129
fnpsST	ebi-a-GCST90018864	Ischemic stroke	CD33br HLA DR+ CD14dim %CD33br HLA DR+	MR Egger	26	-0.0261259	0.0155907	0.106771	-0.0566837	0.00443182	0.974212	0.944893	1.00444
fnpsST	ebi-a-GCST90018864	Ischemic stroke	CD33br HLA DR+ CD14dim %CD33br HLA DR+	Weighted median	26	-0.0175919	0.0152327	0.248141	-0.0474479	0.0122642	0.982562	0.95366	1.01234
fnpsST	ebi-a-GCST90018864	Ischemic stroke	CD33br HLA DR+ CD14dim %CD33br HLA DR+	Inverse variance weighted	26	-0.0134543	0.0094839	0.156001	-0.0320428	0.00513411	0.986636	0.968465	1.00515
fnpsST	ebi-a-GCST90018864	Ischemic stroke	CD33br HLA DR+ CD14dim %CD33br HLA DR+	Simple mode	26	-0.0248064	0.0244451	0.319933	-0.0727188	0.0231061	0.975499	0.929862	1.02338
fnpsST	ebi-a-GCST90018864	Ischemic stroke	CD33br HLA DR+ CD14dim %CD33br HLA DR+	Weighted mode	26	-0.029474	0.016113	0.0793219	-0.0610555	0.00210748	0.970956	0.940771	1.00211
fO44Ts	ebi-a-GCST90018864	Ischemic stroke	FSC-A on monocyte	MR Egger	20	0.0132691	0.0194409	0.503589	-0.024835	0.0513733	1.01336	0.975471	1.05272
fO44Ts	ebi-a-GCST90018864	Ischemic stroke	FSC-A on monocyte	Weighted median	20	0.0154104	0.0144393	0.285858	-0.0128907	0.0437114	1.01553	0.987192	1.04468
fO44Ts	ebi-a-GCST90018864	Ischemic stroke	FSC-A on monocyte	Inverse variance weighted	20	0.0132697	0.014639	0.364688	-0.0154226	0.0419621	1.01336	0.984696	1.04285
fO44Ts	ebi-a-GCST90018864	Ischemic stroke	FSC-A on monocyte	Simple mode	20	0.0493442	0.0393325	0.22486	-0.0277475	0.126436	1.05058	0.972634	1.13478
fO44Ts	ebi-a-GCST90018864	Ischemic stroke	FSC-A on monocyte	Weighted mode	20	0.0192304	0.013201	0.161517	-0.00664354	0.0451043	1.01942	0.993378	1.04614
Fqvh8t	ebi-a-GCST90018864	Ischemic stroke	CD8 on CD28+ CD45RA- CD8br	MR Egger	16	-0.00819625	0.0534105	0.880227	-0.112881	0.0964883	0.991837	0.893257	1.1013
Fqvh8t	ebi-a-GCST90018864	Ischemic stroke	CD8 on CD28+ CD45RA- CD8br	Weighted median	16	-0.0127029	0.0222966	0.568865	-0.0564043	0.0309985	0.987377	0.945157	1.03148
Fqvh8t	ebi-a-GCST90018864	Ischemic stroke	CD8 on CD28+ CD45RA- CD8br	Inverse variance weighted	16	0.00528662	0.0233927	0.821206	-0.0405631	0.0511364	1.0053	0.960249	1.05247
Fqvh8t	ebi-a-GCST90018864	Ischemic stroke	CD8 on CD28+ CD45RA- CD8br	Simple mode	16	-0.000470321	0.0300707	0.987727	-0.0594089	0.0584682	0.99953	0.942321	1.06021
Fqvh8t	ebi-a-GCST90018864	Ischemic stroke	CD8 on CD28+ CD45RA- CD8br	Weighted mode	16	-0.0156485	0.022213	0.491931	-0.0591859	0.027889	0.984473	0.942532	1.02828
FRBYXd	ebi-a-GCST90018864	Ischemic stroke	CD28 on CD4+	MR Egger	28	-0.0229171	0.0154817	0.150816	-0.0532612	0.00742691	0.977343	0.948132	1.00745
FRBYXd	ebi-a-GCST90018864	Ischemic stroke	CD28 on CD4+	Weighted median	28	-0.00706343	0.0144442	0.624832	-0.0353741	0.0212473	0.992961	0.965244	1.02147
FRBYXd	ebi-a-GCST90018864	Ischemic stroke	CD28 on CD4+	Inverse variance weighted	28	-0.0159837	0.00965228	0.0977319	-0.0349022	0.00293477	0.984143	0.9657	1.00294
FRBYXd	ebi-a-GCST90018864	Ischemic stroke	CD28 on CD4+	Simple mode	28	-0.0034429	0.0236791	0.885477	-0.049854	0.0429682	0.996563	0.951368	1.0439
FRBYXd	ebi-a-GCST90018864	Ischemic stroke	CD28 on CD4+	Weighted mode	28	-0.00661463	0.0145128	0.652194	-0.0350598	0.0218305	0.993407	0.965548	1.02207
fsrKmk	ebi-a-GCST90018864	Ischemic stroke	Activated & resting Treg % CD4 Treg	MR Egger	29	-0.00472333	0.0112357	0.677529	-0.0267452	0.0172985	0.995288	0.973609	1.01745
fsrKmk	ebi-a-GCST90018864	Ischemic stroke	Activated & resting Treg % CD4 Treg	Weighted median	29	-0.000178577	0.012396	0.988506	-0.0244747	0.0241176	0.999821	0.975822	1.02441
fsrKmk	ebi-a-GCST90018864	Ischemic stroke	Activated & resting Treg % CD4 Treg	Inverse variance weighted	29	-0.0103251	0.00869669	0.23513	-0.0273706	0.00672038	0.989728	0.973001	1.00674
fsrKmk	ebi-a-GCST90018864	Ischemic stroke	Activated & resting Treg % CD4 Treg	Simple mode	29	-0.0306061	0.0191822	0.121817	-0.0682033	0.00699108	0.969858	0.934071	1.00702
fsrKmk	ebi-a-GCST90018864	Ischemic stroke	Activated & resting Treg % CD4 Treg	Weighted mode	29	-0.00117559	0.0114571	0.919005	-0.0236315	0.0212803	0.998825	0.976646	1.02151
FtZChv	ebi-a-GCST90018864	Ischemic stroke	CD45 on Gr MDSC	MR Egger	18	-0.0146455	0.0187509	0.446174	-0.0513974	0.0221063	0.985461	0.949901	1.02235
FtZChv	ebi-a-GCST90018864	Ischemic stroke	CD45 on Gr MDSC	Weighted median	18	-0.0115204	0.0124679	0.355486	-0.0359575	0.0129168	0.988546	0.964681	1.013
FtZChv	ebi-a-GCST90018864	Ischemic stroke	CD45 on Gr MDSC	Inverse variance weighted	18	-0.0104584	0.0107204	0.329281	-0.0314703	0.0105535	0.989596	0.96902	1.01061
FtZChv	ebi-a-GCST90018864	Ischemic stroke	CD45 on Gr MDSC	Simple mode	18	-0.0331306	0.0245953	0.195654	-0.0813374	0.0150762	0.967412	0.921883	1.01519
FtZChv	ebi-a-GCST90018864	Ischemic stroke	CD45 on Gr MDSC	Weighted mode	18	-0.0128545	0.0115497	0.281212	-0.0354919	0.00978296	0.987228	0.965131	1.00983
FuUgP6	ebi-a-GCST90018864	Ischemic stroke	CD62L- CD86+ myeloid DC %DC	MR Egger	19	0.0116938	0.00974552	0.246629	-0.00740743	0.030795	1.01176	0.99262	1.03127
FuUgP6	ebi-a-GCST90018864	Ischemic stroke	CD62L- CD86+ myeloid DC %DC	Weighted median	19	0.00786529	0.0101211	0.437088	-0.011972	0.0277026	1.0079	0.988099	1.02809
FuUgP6	ebi-a-GCST90018864	Ischemic stroke	CD62L- CD86+ myeloid DC %DC	Inverse variance weighted	19	0.000829984	0.00839317	0.921227	-0.0156206	0.0172806	1.00083	0.984501	1.01743
FuUgP6	ebi-a-GCST90018864	Ischemic stroke	CD62L- CD86+ myeloid DC %DC	Simple mode	19	-0.0612457	0.0301032	0.0569024	-0.120248	-0.00224343	0.940592	0.886701	0.997759
FuUgP6	ebi-a-GCST90018864	Ischemic stroke	CD62L- CD86+ myeloid DC %DC	Weighted mode	19	0.00752584	0.00875192	0.401149	-0.00962792	0.0246796	1.00755	0.990418	1.02499
fXB1QX	ebi-a-GCST90018864	Ischemic stroke	CD28 on CD39+ resting Treg	MR Egger	22	-0.00800641	0.0104976	0.45455	-0.0285817	0.0125689	0.992026	0.971823	1.01265
fXB1QX	ebi-a-GCST90018864	Ischemic stroke	CD28 on CD39+ resting Treg	Weighted median	22	-0.0020809	0.0121954	0.864515	-0.025984	0.0218222	0.997921	0.974351	1.02206
fXB1QX	ebi-a-GCST90018864	Ischemic stroke	CD28 on CD39+ resting Treg	Inverse variance weighted	22	0.00234899	0.00893233	0.792569	-0.0151584	0.0198564	1.00235	0.984956	1.02005
fXB1QX	ebi-a-GCST90018864	Ischemic stroke	CD28 on CD39+ resting Treg	Simple mode	22	-0.00728004	0.0206242	0.727618	-0.0477035	0.0331435	0.992746	0.953416	1.0337
fXB1QX	ebi-a-GCST90018864	Ischemic stroke	CD28 on CD39+ resting Treg	Weighted mode	22	-0.00107525	0.0100136	0.915508	-0.020702	0.0185515	0.998925	0.979511	1.01872
FXdiPU	ebi-a-GCST90018864	Ischemic stroke	T cell AC	MR Egger	20	0.0151637	0.0380115	0.694641	-0.0593387	0.0896662	1.01528	0.942388	1.09381
FXdiPU	ebi-a-GCST90018864	Ischemic stroke	T cell AC	Weighted median	20	0.00551196	0.0191774	0.773791	-0.0320758	0.0430997	1.00553	0.968433	1.04404
FXdiPU	ebi-a-GCST90018864	Ischemic stroke	T cell AC	Inverse variance weighted	20	0.00931534	0.0218183	0.669415	-0.0334485	0.0520791	1.00936	0.967105	1.05346
FXdiPU	ebi-a-GCST90018864	Ischemic stroke	T cell AC	Simple mode	20	-0.0119489	0.0264844	0.656975	-0.0638582	0.0399604	0.988122	0.938138	1.04077
FXdiPU	ebi-a-GCST90018864	Ischemic stroke	T cell AC	Weighted mode	20	0.0084326	0.0176384	0.638046	-0.0261386	0.0430038	1.00847	0.9742	1.04394
FXll2X	ebi-a-GCST90018864	Ischemic stroke	CD25hi CD45RA- CD4 not Treg %CD4+	MR Egger	24	0.0199925	0.0176602	0.269798	-0.0146216	0.0546065	1.02019	0.985485	1.05612
FXll2X	ebi-a-GCST90018864	Ischemic stroke	CD25hi CD45RA- CD4 not Treg %CD4+	Weighted median	24	0.0218079	0.0144097	0.130173	-0.00643511	0.050051	1.02205	0.993586	1.05132
FXll2X	ebi-a-GCST90018864	Ischemic stroke	CD25hi CD45RA- CD4 not Treg %CD4+	Inverse variance weighted	24	0.0127292	0.0131992	0.33485	-0.0131413	0.0385998	1.01281	0.986945	1.03935
FXll2X	ebi-a-GCST90018864	Ischemic stroke	CD25hi CD45RA- CD4 not Treg %CD4+	Simple mode	24	0.0187227	0.0225197	0.414301	-0.0254159	0.0628613	1.0189	0.974904	1.06488
FXll2X	ebi-a-GCST90018864	Ischemic stroke	CD25hi CD45RA- CD4 not Treg %CD4+	Weighted mode	24	0.0226943	0.0125766	0.0842676	-0.00195588	0.0473445	1.02295	0.998046	1.04848
FxqrNW	ebi-a-GCST90018864	Ischemic stroke	CD4 on CD28+ CD4+	MR Egger	22	0.0109512	0.0431982	0.802462	-0.0737173	0.0956197	1.01101	0.928934	1.10034
FxqrNW	ebi-a-GCST90018864	Ischemic stroke	CD4 on CD28+ CD4+	Weighted median	22	0.0180711	0.0199719	0.365558	-0.0210739	0.057216	1.01824	0.979147	1.05888
FxqrNW	ebi-a-GCST90018864	Ischemic stroke	CD4 on CD28+ CD4+	Inverse variance weighted	22	-0.00140611	0.0182841	0.9387	-0.0372429	0.0344307	0.998595	0.963442	1.03503
FxqrNW	ebi-a-GCST90018864	Ischemic stroke	CD4 on CD28+ CD4+	Simple mode	22	0.000579059	0.0300798	0.984823	-0.0583774	0.0595355	1.00058	0.943294	1.06134
FxqrNW	ebi-a-GCST90018864	Ischemic stroke	CD4 on CD28+ CD4+	Weighted mode	22	0.0159177	0.0235133	0.505817	-0.0301683	0.0620036	1.01605	0.970282	1.06397
g2kruZ	ebi-a-GCST90018864	Ischemic stroke	CD24+ CD27+ AC	MR Egger	25	0.010044	0.0150365	0.510799	-0.0194275	0.0395154	1.01009	0.98076	1.04031
g2kruZ	ebi-a-GCST90018864	Ischemic stroke	CD24+ CD27+ AC	Weighted median	25	0.00525657	0.0143632	0.714383	-0.0228952	0.0334084	1.00527	0.977365	1.03397
g2kruZ	ebi-a-GCST90018864	Ischemic stroke	CD24+ CD27+ AC	Inverse variance weighted	25	0.0130781	0.0117747	0.2667	-0.0100003	0.0361565	1.01316	0.99005	1.03682
g2kruZ	ebi-a-GCST90018864	Ischemic stroke	CD24+ CD27+ AC	Simple mode	25	-0.0206888	0.0351806	0.561976	-0.0896427	0.0482652	0.979524	0.914258	1.04945
g2kruZ	ebi-a-GCST90018864	Ischemic stroke	CD24+ CD27+ AC	Weighted mode	25	0.0057768	0.0134018	0.670282	-0.0204908	0.0320444	1.00579	0.979718	1.03256
G2wPQV	ebi-a-GCST90018864	Ischemic stroke	CD8br %T cell	MR Egger	23	-0.0138418	0.0257265	0.596209	-0.0642658	0.0365822	0.986254	0.937756	1.03726
G2wPQV	ebi-a-GCST90018864	Ischemic stroke	CD8br %T cell	Weighted median	23	0.00781343	0.0197937	0.693033	-0.0309823	0.0466092	1.00784	0.969493	1.04771
G2wPQV	ebi-a-GCST90018864	Ischemic stroke	CD8br %T cell	Inverse variance weighted	23	-0.00713752	0.0134281	0.595048	-0.0334566	0.0191816	0.992888	0.967097	1.01937
G2wPQV	ebi-a-GCST90018864	Ischemic stroke	CD8br %T cell	Simple mode	23	0.0305052	0.0336931	0.37507	-0.0355332	0.0965437	1.03098	0.965091	1.10136
G2wPQV	ebi-a-GCST90018864	Ischemic stroke	CD8br %T cell	Weighted mode	23	0.00316137	0.0232176	0.892931	-0.0423452	0.0486679	1.00317	0.958539	1.04987
g50KG6	ebi-a-GCST90018864	Ischemic stroke	DN (CD4-CD8-) NKT AC	MR Egger	10	-0.0310307	0.169125	0.858988	-0.362515	0.300454	0.969446	0.695924	1.35047
g50KG6	ebi-a-GCST90018864	Ischemic stroke	DN (CD4-CD8-) NKT AC	Weighted median	10	-0.00666733	0.0371988	0.857753	-0.0795769	0.0662422	0.993355	0.923507	1.06849
g50KG6	ebi-a-GCST90018864	Ischemic stroke	DN (CD4-CD8-) NKT AC	Inverse variance weighted	10	-0.035227	0.0366655	0.33667	-0.107091	0.0366375	0.965386	0.898443	1.03732
g50KG6	ebi-a-GCST90018864	Ischemic stroke	DN (CD4-CD8-) NKT AC	Simple mode	10	-0.152935	0.0743496	0.0698215	-0.29866	-0.00720985	0.858186	0.741812	0.992816
g50KG6	ebi-a-GCST90018864	Ischemic stroke	DN (CD4-CD8-) NKT AC	Weighted mode	10	0.0088221	0.0523264	0.869841	-0.0937376	0.111382	1.00886	0.910522	1.11782
G5qOKW	ebi-a-GCST90018864	Ischemic stroke	CD45 on Im MDSC	MR Egger	11	0.0153157	0.0213655	0.491653	-0.0265606	0.057192	1.01543	0.973789	1.05886
G5qOKW	ebi-a-GCST90018864	Ischemic stroke	CD45 on Im MDSC	Weighted median	11	-0.00250244	0.0166636	0.880627	-0.0351632	0.0301583	0.997501	0.965448	1.03062
G5qOKW	ebi-a-GCST90018864	Ischemic stroke	CD45 on Im MDSC	Inverse variance weighted	11	-0.0122549	0.0138193	0.375191	-0.0393407	0.014831	0.98782	0.961423	1.01494
G5qOKW	ebi-a-GCST90018864	Ischemic stroke	CD45 on Im MDSC	Simple mode	11	-0.00973312	0.023489	0.687352	-0.0557716	0.0363054	0.990314	0.945755	1.03697
G5qOKW	ebi-a-GCST90018864	Ischemic stroke	CD45 on Im MDSC	Weighted mode	11	0.000776702	0.0163081	0.962951	-0.0311871	0.0327405	1.00078	0.969294	1.03328
g63vPA	ebi-a-GCST90018864	Ischemic stroke	Gr MDSC AC	MR Egger	21	-0.00963631	0.0325598	0.770473	-0.0734534	0.0541808	0.99041	0.929179	1.05568
g63vPA	ebi-a-GCST90018864	Ischemic stroke	Gr MDSC AC	Weighted median	21	0.00562278	0.0177472	0.751376	-0.0291617	0.0404073	1.00564	0.971259	1.04123
g63vPA	ebi-a-GCST90018864	Ischemic stroke	Gr MDSC AC	Inverse variance weighted	21	-0.0068255	0.0154665	0.658989	-0.0371398	0.0234888	0.993198	0.963541	1.02377
g63vPA	ebi-a-GCST90018864	Ischemic stroke	Gr MDSC AC	Simple mode	21	0.00813491	0.0269858	0.766182	-0.0447572	0.061027	1.00817	0.95623	1.06293
g63vPA	ebi-a-GCST90018864	Ischemic stroke	Gr MDSC AC	Weighted mode	21	0.00923898	0.0204354	0.656058	-0.0308144	0.0492924	1.00928	0.969655	1.05053
G7HIAc	ebi-a-GCST90018864	Ischemic stroke	HLA DR on plasmacytoid DC	MR Egger	23	-0.00250926	0.0102628	0.809216	-0.0226243	0.0176058	0.997494	0.97763	1.01776
G7HIAc	ebi-a-GCST90018864	Ischemic stroke	HLA DR on plasmacytoid DC	Weighted median	23	-0.0117564	0.00844247	0.163761	-0.0283037	0.00479081	0.988312	0.972093	1.0048
G7HIAc	ebi-a-GCST90018864	Ischemic stroke	HLA DR on plasmacytoid DC	Inverse variance weighted	23	-0.00703666	0.00668537	0.292549	-0.02014	0.00606666	0.992988	0.980061	1.00609
G7HIAc	ebi-a-GCST90018864	Ischemic stroke	HLA DR on plasmacytoid DC	Simple mode	23	0.00403969	0.0170692	0.815106	-0.029416	0.0374953	1.00405	0.971012	1.03821
G7HIAc	ebi-a-GCST90018864	Ischemic stroke	HLA DR on plasmacytoid DC	Weighted mode	23	-0.0101901	0.00817348	0.225608	-0.0262101	0.00582991	0.989862	0.97413	1.00585
g7lCct	ebi-a-GCST90018864	Ischemic stroke	CD4 Treg %CD4	MR Egger	19	0.000828039	0.030073	0.978354	-0.058115	0.0597711	1.00083	0.943541	1.06159
g7lCct	ebi-a-GCST90018864	Ischemic stroke	CD4 Treg %CD4	Weighted median	19	0.0203721	0.0201758	0.312626	-0.0191725	0.0599166	1.02058	0.98101	1.06175
g7lCct	ebi-a-GCST90018864	Ischemic stroke	CD4 Treg %CD4	Inverse variance weighted	19	-0.0173924	0.0176803	0.325255	-0.0520458	0.017261	0.982758	0.949285	1.01741
g7lCct	ebi-a-GCST90018864	Ischemic stroke	CD4 Treg %CD4	Simple mode	19	-0.0106325	0.0312789	0.737847	-0.0719391	0.0506741	0.989424	0.930588	1.05198
g7lCct	ebi-a-GCST90018864	Ischemic stroke	CD4 Treg %CD4	Weighted mode	19	-0.00162802	0.0168108	0.923921	-0.0345771	0.0313211	0.998373	0.966014	1.03182
g8dcp3	ebi-a-GCST90018864	Ischemic stroke	Naive CD4+ %CD4+	MR Egger	36	-0.00275399	0.0224115	0.902924	-0.0466806	0.0411726	0.99725	0.954392	1.04203
g8dcp3	ebi-a-GCST90018864	Ischemic stroke	Naive CD4+ %CD4+	Weighted median	36	-0.0102029	0.016024	0.524302	-0.0416099	0.0212041	0.989849	0.959244	1.02143
g8dcp3	ebi-a-GCST90018864	Ischemic stroke	Naive CD4+ %CD4+	Inverse variance weighted	36	0.000414572	0.0113828	0.970947	-0.0218957	0.0227249	1.00041	0.978342	1.02299
g8dcp3	ebi-a-GCST90018864	Ischemic stroke	Naive CD4+ %CD4+	Simple mode	36	-0.0309361	0.0274568	0.267528	-0.0847515	0.0228793	0.969538	0.918741	1.02314
g8dcp3	ebi-a-GCST90018864	Ischemic stroke	Naive CD4+ %CD4+	Weighted mode	36	-0.00972718	0.0205011	0.638111	-0.0499093	0.0304549	0.99032	0.951316	1.03092
g9Q1hP	ebi-a-GCST90018864	Ischemic stroke	CD39 on monocyte	MR Egger	22	0.0164408	0.00764864	0.0440131	0.00144949	0.0314322	1.01658	1.00145	1.03193
g9Q1hP	ebi-a-GCST90018864	Ischemic stroke	CD39 on monocyte	Weighted median	22	0.00521937	0.00854277	0.54122	-0.0115245	0.0219632	1.00523	0.988542	1.02221
g9Q1hP	ebi-a-GCST90018864	Ischemic stroke	CD39 on monocyte	Inverse variance weighted	22	0.00762632	0.00636253	0.230672	-0.00484425	0.0200969	1.00766	0.995167	1.0203
g9Q1hP	ebi-a-GCST90018864	Ischemic stroke	CD39 on monocyte	Simple mode	22	-0.0131517	0.0146152	0.378395	-0.0417976	0.0154941	0.986934	0.959064	1.01561
g9Q1hP	ebi-a-GCST90018864	Ischemic stroke	CD39 on monocyte	Weighted mode	22	0.00995661	0.00774813	0.212774	-0.00522973	0.025143	1.01001	0.994784	1.02546
GcH0nu	ebi-a-GCST90018864	Ischemic stroke	Secreting Treg % CD4 Treg	MR Egger	31	0.00711436	0.0112923	0.533615	-0.0150185	0.0292472	1.00714	0.985094	1.02968
GcH0nu	ebi-a-GCST90018864	Ischemic stroke	Secreting Treg % CD4 Treg	Weighted median	31	0.000952993	0.0125138	0.939295	-0.023574	0.02548	1.00095	0.976702	1.02581
GcH0nu	ebi-a-GCST90018864	Ischemic stroke	Secreting Treg % CD4 Treg	Inverse variance weighted	31	0.0113082	0.00870231	0.193791	-0.00574834	0.0283647	1.01137	0.994268	1.02877
GcH0nu	ebi-a-GCST90018864	Ischemic stroke	Secreting Treg % CD4 Treg	Simple mode	31	0.0290828	0.0208003	0.172307	-0.0116858	0.0698514	1.02951	0.988382	1.07235
GcH0nu	ebi-a-GCST90018864	Ischemic stroke	Secreting Treg % CD4 Treg	Weighted mode	31	0.00225853	0.010899	0.837236	-0.0191036	0.0236206	1.00226	0.981078	1.0239
GedkJR	ebi-a-GCST90018864	Ischemic stroke	CD127- CD8br %T cell	MR Egger	15	0.00853682	0.0597293	0.888541	-0.108533	0.125606	1.00857	0.89715	1.13384
GedkJR	ebi-a-GCST90018864	Ischemic stroke	CD127- CD8br %T cell	Weighted median	15	0.0652357	0.0290411	0.0246831	0.00831521	0.122156	1.06741	1.00835	1.12993
GedkJR	ebi-a-GCST90018864	Ischemic stroke	CD127- CD8br %T cell	Inverse variance weighted	15	0.0353345	0.0226797	0.119238	-0.00911773	0.0797868	1.03597	0.990924	1.08306
GedkJR	ebi-a-GCST90018864	Ischemic stroke	CD127- CD8br %T cell	Simple mode	15	0.0513824	0.0474538	0.2972	-0.0416271	0.144392	1.05273	0.959227	1.15534
GedkJR	ebi-a-GCST90018864	Ischemic stroke	CD127- CD8br %T cell	Weighted mode	15	0.0730754	0.0352148	0.0568866	0.00405438	0.142096	1.07581	1.00406	1.15269
Gf4G3W	ebi-a-GCST90018864	Ischemic stroke	BAFF-R on memory B cell	MR Egger	18	-0.00381956	0.0113628	0.741129	-0.0260906	0.0184515	0.996188	0.974247	1.01862
Gf4G3W	ebi-a-GCST90018864	Ischemic stroke	BAFF-R on memory B cell	Weighted median	18	-0.00475401	0.00985593	0.629557	-0.0240716	0.0145636	0.995257	0.976216	1.01467
Gf4G3W	ebi-a-GCST90018864	Ischemic stroke	BAFF-R on memory B cell	Inverse variance weighted	18	0.00565921	0.00822784	0.491571	-0.0104674	0.0217858	1.00568	0.989587	1.02202
Gf4G3W	ebi-a-GCST90018864	Ischemic stroke	BAFF-R on memory B cell	Simple mode	18	0.045253	0.0274154	0.117164	-0.00848125	0.0989872	1.04629	0.991555	1.10405
Gf4G3W	ebi-a-GCST90018864	Ischemic stroke	BAFF-R on memory B cell	Weighted mode	18	-0.00408688	0.00942072	0.669876	-0.0225515	0.0143777	0.995921	0.977701	1.01448
gIXdpd	ebi-a-GCST90018864	Ischemic stroke	HVEM on CM CD8br	MR Egger	19	0.00602651	0.0182627	0.745439	-0.0297684	0.0418214	1.00604	0.97067	1.04271
gIXdpd	ebi-a-GCST90018864	Ischemic stroke	HVEM on CM CD8br	Weighted median	19	-0.00679937	0.0123692	0.582523	-0.0310429	0.0174442	0.993224	0.969434	1.0176
gIXdpd	ebi-a-GCST90018864	Ischemic stroke	HVEM on CM CD8br	Inverse variance weighted	19	-0.00845188	0.0097899	0.387958	-0.0276401	0.0107363	0.991584	0.972738	1.01079
gIXdpd	ebi-a-GCST90018864	Ischemic stroke	HVEM on CM CD8br	Simple mode	19	-0.0209179	0.0199508	0.308294	-0.0600214	0.0181856	0.979299	0.941744	1.01835
gIXdpd	ebi-a-GCST90018864	Ischemic stroke	HVEM on CM CD8br	Weighted mode	19	-0.00794777	0.0117084	0.505894	-0.0308962	0.0150007	0.992084	0.969576	1.01511
GjfXtF	ebi-a-GCST90018864	Ischemic stroke	CD20- CD38- AC	MR Egger	17	-0.0407759	0.0468042	0.397374	-0.132512	0.0509604	0.960044	0.875892	1.05228
GjfXtF	ebi-a-GCST90018864	Ischemic stroke	CD20- CD38- AC	Weighted median	17	-0.0193733	0.0254887	0.447211	-0.0693311	0.0305846	0.980813	0.933018	1.03106
GjfXtF	ebi-a-GCST90018864	Ischemic stroke	CD20- CD38- AC	Inverse variance weighted	17	-0.0252236	0.0185362	0.173584	-0.0615545	0.0111073	0.975092	0.940302	1.01117
GjfXtF	ebi-a-GCST90018864	Ischemic stroke	CD20- CD38- AC	Simple mode	17	-0.00519279	0.0372765	0.890948	-0.0782548	0.0678692	0.994821	0.924729	1.07023
GjfXtF	ebi-a-GCST90018864	Ischemic stroke	CD20- CD38- AC	Weighted mode	17	-0.0184774	0.0318375	0.569753	-0.0808789	0.0439241	0.981692	0.922305	1.0449
GK6JpI	ebi-a-GCST90018864	Ischemic stroke	BAFF-R on sw mem	MR Egger	20	-0.00529833	0.0112748	0.64405	-0.0273969	0.0168002	0.994716	0.972975	1.01694
GK6JpI	ebi-a-GCST90018864	Ischemic stroke	BAFF-R on sw mem	Weighted median	20	-0.00478989	0.00984772	0.626687	-0.0240914	0.0145116	0.995222	0.976196	1.01462
GK6JpI	ebi-a-GCST90018864	Ischemic stroke	BAFF-R on sw mem	Inverse variance weighted	20	0.00704748	0.00798857	0.377671	-0.00861011	0.0227051	1.00707	0.991427	1.02296
GK6JpI	ebi-a-GCST90018864	Ischemic stroke	BAFF-R on sw mem	Simple mode	20	0.0202366	0.0253693	0.434913	-0.0294873	0.0699605	1.02044	0.970943	1.07247
GK6JpI	ebi-a-GCST90018864	Ischemic stroke	BAFF-R on sw mem	Weighted mode	20	-0.00286759	0.00960372	0.768493	-0.0216909	0.0159557	0.997137	0.978543	1.01608
GKdmd6	ebi-a-GCST90018864	Ischemic stroke	Unsw Mem %lymphocyte	MR Egger	24	0.024288	0.0250476	0.342751	-0.0248054	0.0733813	1.02459	0.9755	1.07614
GKdmd6	ebi-a-GCST90018864	Ischemic stroke	Unsw Mem %lymphocyte	Weighted median	24	0.00255672	0.0188842	0.892304	-0.0344563	0.0395698	1.00256	0.966131	1.04036
GKdmd6	ebi-a-GCST90018864	Ischemic stroke	Unsw Mem %lymphocyte	Inverse variance weighted	24	0.00994822	0.013223	0.451844	-0.0159688	0.0358652	1.01	0.984158	1.03652
GKdmd6	ebi-a-GCST90018864	Ischemic stroke	Unsw Mem %lymphocyte	Simple mode	24	-0.00809296	0.0296928	0.787627	-0.0662909	0.050105	0.99194	0.935859	1.05138
GKdmd6	ebi-a-GCST90018864	Ischemic stroke	Unsw Mem %lymphocyte	Weighted mode	24	-0.0045281	0.0273034	0.869729	-0.0580428	0.0489866	0.995482	0.94361	1.05021
GKsHS5	ebi-a-GCST90018864	Ischemic stroke	CD62L- HLA DR++ monocyte AC	MR Egger	19	-0.0866095	0.052707	0.118702	-0.189915	0.0166961	0.917035	0.827029	1.01684
GKsHS5	ebi-a-GCST90018864	Ischemic stroke	CD62L- HLA DR++ monocyte AC	Weighted median	19	-0.0517003	0.0273059	0.0583082	-0.10522	0.00181928	0.949613	0.900127	1.00182
GKsHS5	ebi-a-GCST90018864	Ischemic stroke	CD62L- HLA DR++ monocyte AC	Inverse variance weighted	19	-0.0526915	0.0189455	0.00541549	-0.0898246	-0.0155584	0.948673	0.914092	0.984562
GKsHS5	ebi-a-GCST90018864	Ischemic stroke	CD62L- HLA DR++ monocyte AC	Simple mode	19	-0.0602753	0.0402813	0.151888	-0.139227	0.018676	0.941505	0.870031	1.01885
GKsHS5	ebi-a-GCST90018864	Ischemic stroke	CD62L- HLA DR++ monocyte AC	Weighted mode	19	-0.0536843	0.0328478	0.119557	-0.118066	0.0106974	0.947731	0.888637	1.01075
gLC2bx	ebi-a-GCST90018864	Ischemic stroke	CD4 on resting Treg	MR Egger	14	0.0941194	0.0523161	0.0971892	-0.00842009	0.196659	1.09869	0.991615	1.21733
gLC2bx	ebi-a-GCST90018864	Ischemic stroke	CD4 on resting Treg	Weighted median	14	0.0232057	0.0299876	0.439024	-0.03557	0.0819814	1.02348	0.965055	1.08544
gLC2bx	ebi-a-GCST90018864	Ischemic stroke	CD4 on resting Treg	Inverse variance weighted	14	0.0112549	0.0292072	0.699979	-0.0459911	0.068501	1.01132	0.95505	1.0709
gLC2bx	ebi-a-GCST90018864	Ischemic stroke	CD4 on resting Treg	Simple mode	14	0.0544134	0.0630652	0.403878	-0.0691944	0.178021	1.05592	0.933145	1.19485
gLC2bx	ebi-a-GCST90018864	Ischemic stroke	CD4 on resting Treg	Weighted mode	14	-0.00726858	0.0405969	0.860664	-0.0868385	0.0723013	0.992758	0.916825	1.07498
glG4oK	ebi-a-GCST90018864	Ischemic stroke	Myeloid DC %DC	MR Egger	28	-0.0231028	0.0326058	0.484909	-0.0870102	0.0408046	0.977162	0.916668	1.04165
glG4oK	ebi-a-GCST90018864	Ischemic stroke	Myeloid DC %DC	Weighted median	28	0.00802702	0.0234017	0.731591	-0.0378403	0.0538943	1.00806	0.962867	1.05537
glG4oK	ebi-a-GCST90018864	Ischemic stroke	Myeloid DC %DC	Inverse variance weighted	28	0.00321777	0.0172088	0.851674	-0.0305116	0.0369471	1.00322	0.969949	1.03764
glG4oK	ebi-a-GCST90018864	Ischemic stroke	Myeloid DC %DC	Simple mode	28	-0.0507746	0.0385817	0.199229	-0.126395	0.0248455	0.950493	0.881267	1.02516
glG4oK	ebi-a-GCST90018864	Ischemic stroke	Myeloid DC %DC	Weighted mode	28	0.000216307	0.0246905	0.993074	-0.0481771	0.0486098	1.00022	0.952965	1.04981
GLorGD	ebi-a-GCST90018864	Ischemic stroke	CD4 on CD4+	MR Egger	24	0.0192678	0.0316279	0.548631	-0.042723	0.0812586	1.01945	0.958177	1.08465
GLorGD	ebi-a-GCST90018864	Ischemic stroke	CD4 on CD4+	Weighted median	24	0.0463698	0.0177112	0.00884199	0.0116558	0.0810838	1.04746	1.01172	1.08446
GLorGD	ebi-a-GCST90018864	Ischemic stroke	CD4 on CD4+	Inverse variance weighted	24	0.025885	0.0132478	0.0507112	-8.05994e-05	0.0518506	1.02622	0.999919	1.05322
GLorGD	ebi-a-GCST90018864	Ischemic stroke	CD4 on CD4+	Simple mode	24	0.0576418	0.0302435	0.0692329	-0.00163534	0.116919	1.05934	0.998366	1.12403
GLorGD	ebi-a-GCST90018864	Ischemic stroke	CD4 on CD4+	Weighted mode	24	0.0576418	0.0258294	0.0356715	0.00701613	0.108268	1.05934	1.00704	1.11435
GmCxd8	ebi-a-GCST90018864	Ischemic stroke	CD8br %leukocyte	MR Egger	18	0.0225822	0.0375306	0.555803	-0.0509777	0.0961422	1.02284	0.9503	1.10092
GmCxd8	ebi-a-GCST90018864	Ischemic stroke	CD8br %leukocyte	Weighted median	18	0.00815422	0.0221778	0.713115	-0.0353142	0.0516226	1.00819	0.965302	1.05298
GmCxd8	ebi-a-GCST90018864	Ischemic stroke	CD8br %leukocyte	Inverse variance weighted	18	0.00191495	0.0149525	0.898095	-0.027392	0.0312219	1.00192	0.97298	1.03171
GmCxd8	ebi-a-GCST90018864	Ischemic stroke	CD8br %leukocyte	Simple mode	18	-0.0176992	0.0332764	0.601689	-0.0829209	0.0475226	0.982457	0.920424	1.04867
GmCxd8	ebi-a-GCST90018864	Ischemic stroke	CD8br %leukocyte	Weighted mode	18	0.00522899	0.0227539	0.820985	-0.0393687	0.0498267	1.00524	0.961396	1.05109
GOfNnl	ebi-a-GCST90018864	Ischemic stroke	CD27 on IgD+ CD24+	MR Egger	31	0.013374	0.0129989	0.312054	-0.0121039	0.0388519	1.01346	0.987969	1.03962
GOfNnl	ebi-a-GCST90018864	Ischemic stroke	CD27 on IgD+ CD24+	Weighted median	31	0.00126747	0.0123437	0.918216	-0.0229262	0.0254611	1.00127	0.977335	1.02579
GOfNnl	ebi-a-GCST90018864	Ischemic stroke	CD27 on IgD+ CD24+	Inverse variance weighted	31	0.00059317	0.00851044	0.944433	-0.0160873	0.0172736	1.00059	0.984041	1.01742
GOfNnl	ebi-a-GCST90018864	Ischemic stroke	CD27 on IgD+ CD24+	Simple mode	31	-0.00571411	0.0190008	0.765695	-0.0429557	0.0315274	0.994302	0.957954	1.03203
GOfNnl	ebi-a-GCST90018864	Ischemic stroke	CD27 on IgD+ CD24+	Weighted mode	31	-0.00339915	0.0123925	0.785741	-0.0276884	0.0208901	0.996607	0.972691	1.02111
gPqmB5	ebi-a-GCST90018864	Ischemic stroke	CD4+ %leukocyte	MR Egger	15	0.006521	0.0172441	0.711417	-0.0272775	0.0403195	1.00654	0.973091	1.04114
gPqmB5	ebi-a-GCST90018864	Ischemic stroke	CD4+ %leukocyte	Weighted median	15	0.000170761	0.0161561	0.991567	-0.0314951	0.0318367	1.00017	0.968996	1.03235
gPqmB5	ebi-a-GCST90018864	Ischemic stroke	CD4+ %leukocyte	Inverse variance weighted	15	-0.000666048	0.0120875	0.956057	-0.0243576	0.0230255	0.999334	0.975937	1.02329
gPqmB5	ebi-a-GCST90018864	Ischemic stroke	CD4+ %leukocyte	Simple mode	15	-0.0303469	0.0277588	0.292746	-0.0847542	0.0240604	0.970109	0.918738	1.02435
gPqmB5	ebi-a-GCST90018864	Ischemic stroke	CD4+ %leukocyte	Weighted mode	15	0.00043588	0.0139595	0.975531	-0.0269247	0.0277965	1.00044	0.973435	1.02819
gQR6Ws	ebi-a-GCST90018864	Ischemic stroke	CD19 on IgD+ CD24+	MR Egger	36	-0.00574648	0.0115169	0.621021	-0.0283197	0.0168267	0.99427	0.972078	1.01697
gQR6Ws	ebi-a-GCST90018864	Ischemic stroke	CD19 on IgD+ CD24+	Weighted median	36	-0.0092073	0.0121752	0.449509	-0.0330707	0.0146561	0.990835	0.96747	1.01476
gQR6Ws	ebi-a-GCST90018864	Ischemic stroke	CD19 on IgD+ CD24+	Inverse variance weighted	36	-0.00732599	0.0087073	0.400146	-0.0243923	0.00974033	0.992701	0.975903	1.00979
gQR6Ws	ebi-a-GCST90018864	Ischemic stroke	CD19 on IgD+ CD24+	Simple mode	36	0.00423377	0.0182255	0.817659	-0.0314882	0.0399558	1.00424	0.969002	1.04076
gQR6Ws	ebi-a-GCST90018864	Ischemic stroke	CD19 on IgD+ CD24+	Weighted mode	36	-0.000547316	0.0106297	0.959228	-0.0213815	0.0202869	0.999453	0.978845	1.02049
GRxPE7	ebi-a-GCST90018864	Ischemic stroke	CD45RA- CD28- CD8br AC	MR Egger	343	-9.51303e-06	1.11507e-05	0.394186	-3.13685e-05	1.23424e-05	0.99999	0.999969	1.00001
GRxPE7	ebi-a-GCST90018864	Ischemic stroke	CD45RA- CD28- CD8br AC	Weighted median	343	2.0758e-05	1.41385e-05	0.142051	-6.95335e-06	4.84694e-05	1.00002	0.999993	1.00005
GRxPE7	ebi-a-GCST90018864	Ischemic stroke	CD45RA- CD28- CD8br AC	Inverse variance weighted	343	9.42331e-06	8.18455e-06	0.249587	-6.61841e-06	2.5465e-05	1.00001	0.999993	1.00003
GRxPE7	ebi-a-GCST90018864	Ischemic stroke	CD45RA- CD28- CD8br AC	Simple mode	343	9.85546e-06	2.70801e-05	0.716129	-4.32215e-05	6.29324e-05	1.00001	0.999957	1.00006
GRxPE7	ebi-a-GCST90018864	Ischemic stroke	CD45RA- CD28- CD8br AC	Weighted mode	343	-1.00352e-07	1.24215e-05	0.993559	-2.44466e-05	2.42459e-05	1	0.999976	1.00002
GSABmy	ebi-a-GCST90018864	Ischemic stroke	CD20 on CD20- CD38-	MR Egger	16	-0.00395988	0.0447596	0.930756	-0.0916887	0.0837689	0.996048	0.912389	1.08738
GSABmy	ebi-a-GCST90018864	Ischemic stroke	CD20 on CD20- CD38-	Weighted median	16	-0.00810574	0.0304808	0.790294	-0.0678481	0.0516366	0.991927	0.934402	1.05299
GSABmy	ebi-a-GCST90018864	Ischemic stroke	CD20 on CD20- CD38-	Inverse variance weighted	16	0.0218726	0.0235963	0.353953	-0.0243762	0.0681214	1.02211	0.975919	1.0705
GSABmy	ebi-a-GCST90018864	Ischemic stroke	CD20 on CD20- CD38-	Simple mode	16	0.0778135	0.052717	0.16061	-0.0255118	0.181139	1.08092	0.974811	1.19858
GSABmy	ebi-a-GCST90018864	Ischemic stroke	CD20 on CD20- CD38-	Weighted mode	16	-0.0129955	0.036536	0.727025	-0.0846062	0.0586151	0.987089	0.918874	1.06037
gtqqUC	ebi-a-GCST90018864	Ischemic stroke	Myeloid DC AC	MR Egger	23	0.00448563	0.0162861	0.78568	-0.0274351	0.0364063	1.0045	0.972938	1.03708
gtqqUC	ebi-a-GCST90018864	Ischemic stroke	Myeloid DC AC	Weighted median	23	0.000130255	0.0163068	0.993627	-0.031831	0.0320915	1.00013	0.96867	1.03261
gtqqUC	ebi-a-GCST90018864	Ischemic stroke	Myeloid DC AC	Inverse variance weighted	23	-0.0014941	0.0115335	0.896927	-0.0240998	0.0211116	0.998507	0.976188	1.02134
gtqqUC	ebi-a-GCST90018864	Ischemic stroke	Myeloid DC AC	Simple mode	23	-0.0421483	0.0234671	0.0862328	-0.0881438	0.00384724	0.958728	0.915629	1.00385
gtqqUC	ebi-a-GCST90018864	Ischemic stroke	Myeloid DC AC	Weighted mode	23	0.00571296	0.0141657	0.690624	-0.0220518	0.0334777	1.00573	0.97819	1.03404
gZbYoH	ebi-a-GCST90018864	Ischemic stroke	Secreting Treg AC	MR Egger	23	-0.0114837	0.00765388	0.148404	-0.0264853	0.00351794	0.988582	0.973862	1.00352
gZbYoH	ebi-a-GCST90018864	Ischemic stroke	Secreting Treg AC	Weighted median	23	-0.0052721	0.0063358	0.405345	-0.0176903	0.00714606	0.994742	0.982465	1.00717
gZbYoH	ebi-a-GCST90018864	Ischemic stroke	Secreting Treg AC	Inverse variance weighted	23	-0.0025877	0.0063161	0.682027	-0.0149673	0.00979186	0.997416	0.985144	1.00984
gZbYoH	ebi-a-GCST90018864	Ischemic stroke	Secreting Treg AC	Simple mode	23	0.015543	0.010321	0.146301	-0.00468611	0.0357721	1.01566	0.995325	1.03642
gZbYoH	ebi-a-GCST90018864	Ischemic stroke	Secreting Treg AC	Weighted mode	23	-0.00425626	0.00482003	0.386765	-0.0137035	0.005191	0.995753	0.98639	1.0052
h2Yfr4	ebi-a-GCST90018864	Ischemic stroke	CD33- HLA DR+ AC	MR Egger	37	0.00700626	0.00705003	0.327146	-0.0068118	0.0208243	1.00703	0.993211	1.02104
h2Yfr4	ebi-a-GCST90018864	Ischemic stroke	CD33- HLA DR+ AC	Weighted median	37	0.00706922	0.00689714	0.305387	-0.00644918	0.0205876	1.00709	0.993572	1.0208
h2Yfr4	ebi-a-GCST90018864	Ischemic stroke	CD33- HLA DR+ AC	Inverse variance weighted	37	0.000462489	0.00559164	0.934082	-0.0104971	0.0114221	1.00046	0.989558	1.01149
h2Yfr4	ebi-a-GCST90018864	Ischemic stroke	CD33- HLA DR+ AC	Simple mode	37	-0.0194823	0.0158825	0.227917	-0.050612	0.0116475	0.980706	0.950647	1.01172
h2Yfr4	ebi-a-GCST90018864	Ischemic stroke	CD33- HLA DR+ AC	Weighted mode	37	0.00701292	0.00571713	0.227916	-0.00419265	0.0182185	1.00704	0.995816	1.01839
h4Mrx1	ebi-a-GCST90018864	Ischemic stroke	CD3 on resting Treg	MR Egger	37	0.0179825	0.0255642	0.486446	-0.0321235	0.0680884	1.01815	0.968387	1.07046
h4Mrx1	ebi-a-GCST90018864	Ischemic stroke	CD3 on resting Treg	Weighted median	37	0.013695	0.018417	0.457115	-0.0224023	0.0497923	1.01379	0.977847	1.05105
h4Mrx1	ebi-a-GCST90018864	Ischemic stroke	CD3 on resting Treg	Inverse variance weighted	37	0.0256548	0.0140222	0.0673112	-0.00182862	0.0531382	1.02599	0.998173	1.05458
h4Mrx1	ebi-a-GCST90018864	Ischemic stroke	CD3 on resting Treg	Simple mode	37	0.026691	0.0345483	0.444819	-0.0410236	0.0944057	1.02705	0.959806	1.09901
h4Mrx1	ebi-a-GCST90018864	Ischemic stroke	CD3 on resting Treg	Weighted mode	37	0.0110707	0.0245146	0.65427	-0.036978	0.0591193	1.01113	0.963697	1.0609
h5bDPn	ebi-a-GCST90018864	Ischemic stroke	Naive CD4+ AC	MR Egger	26	-0.0204314	0.0457959	0.659495	-0.110191	0.0693286	0.979776	0.895663	1.07179
h5bDPn	ebi-a-GCST90018864	Ischemic stroke	Naive CD4+ AC	Weighted median	26	-0.0173627	0.0215082	0.419517	-0.0595187	0.0247934	0.982787	0.942218	1.0251
h5bDPn	ebi-a-GCST90018864	Ischemic stroke	Naive CD4+ AC	Inverse variance weighted	26	0.000388879	0.0219006	0.985833	-0.0425363	0.043314	1.00039	0.958356	1.04427
h5bDPn	ebi-a-GCST90018864	Ischemic stroke	Naive CD4+ AC	Simple mode	26	-0.0297512	0.0293259	0.320061	-0.08723	0.0277276	0.970687	0.916466	1.02812
h5bDPn	ebi-a-GCST90018864	Ischemic stroke	Naive CD4+ AC	Weighted mode	26	-0.0121047	0.0230108	0.603495	-0.0572059	0.0329966	0.987968	0.9444	1.03355
h5RbAn	ebi-a-GCST90018864	Ischemic stroke	CD20 on IgD+ CD24-	MR Egger	25	-0.0138435	0.0117314	0.250046	-0.0368371	0.00915003	0.986252	0.963833	1.00919
h5RbAn	ebi-a-GCST90018864	Ischemic stroke	CD20 on IgD+ CD24-	Weighted median	25	-0.0228859	0.0130947	0.0805126	-0.0485515	0.00277975	0.977374	0.952608	1.00278
h5RbAn	ebi-a-GCST90018864	Ischemic stroke	CD20 on IgD+ CD24-	Inverse variance weighted	25	-0.0214767	0.00846093	0.0111381	-0.0380601	-0.00489325	0.978752	0.962655	0.995119
h5RbAn	ebi-a-GCST90018864	Ischemic stroke	CD20 on IgD+ CD24-	Simple mode	25	-0.03409	0.0231071	0.15313	-0.0793798	0.0111999	0.966485	0.923689	1.01126
h5RbAn	ebi-a-GCST90018864	Ischemic stroke	CD20 on IgD+ CD24-	Weighted mode	25	-0.020362	0.0126683	0.121062	-0.0451919	0.00446787	0.979844	0.955814	1.00448
h5Rnvl	ebi-a-GCST90018864	Ischemic stroke	CD25++ CD8br AC	MR Egger	30	-0.0153634	0.0233049	0.51513	-0.0610409	0.0303141	0.984754	0.940785	1.03078
h5Rnvl	ebi-a-GCST90018864	Ischemic stroke	CD25++ CD8br AC	Weighted median	30	-0.000893196	0.0193644	0.96321	-0.0388474	0.037061	0.999107	0.961897	1.03776
h5Rnvl	ebi-a-GCST90018864	Ischemic stroke	CD25++ CD8br AC	Inverse variance weighted	30	0.00353673	0.0116632	0.761708	-0.0193231	0.0263966	1.00354	0.980862	1.02675
h5Rnvl	ebi-a-GCST90018864	Ischemic stroke	CD25++ CD8br AC	Simple mode	30	0.0140782	0.0288759	0.629541	-0.0425187	0.070675	1.01418	0.958373	1.07323
h5Rnvl	ebi-a-GCST90018864	Ischemic stroke	CD25++ CD8br AC	Weighted mode	30	-0.0056255	0.0181909	0.759344	-0.0412796	0.0300287	0.99439	0.959561	1.03048
h6mD3x	ebi-a-GCST90018864	Ischemic stroke	CD45 on HLA DR+ T cell	MR Egger	18	0.00668597	0.019246	0.732822	-0.0310362	0.0444081	1.00671	0.969441	1.04541
h6mD3x	ebi-a-GCST90018864	Ischemic stroke	CD45 on HLA DR+ T cell	Weighted median	18	0.0226295	0.0154141	0.142075	-0.00758209	0.0528412	1.02289	0.992447	1.05426
h6mD3x	ebi-a-GCST90018864	Ischemic stroke	CD45 on HLA DR+ T cell	Inverse variance weighted	18	0.00976673	0.0111294	0.380183	-0.0120469	0.0315804	1.00981	0.988025	1.03208
h6mD3x	ebi-a-GCST90018864	Ischemic stroke	CD45 on HLA DR+ T cell	Simple mode	18	-0.0253387	0.0238956	0.303801	-0.0721741	0.0214967	0.97498	0.930369	1.02173
h6mD3x	ebi-a-GCST90018864	Ischemic stroke	CD45 on HLA DR+ T cell	Weighted mode	18	0.0211141	0.0156316	0.194489	-0.00952391	0.051752	1.02134	0.990521	1.05311
HaLXCk	ebi-a-GCST90018864	Ischemic stroke	HLA DR on CD14- CD16-	MR Egger	27	0.00558388	0.0114252	0.629289	-0.0168094	0.0279772	1.0056	0.983331	1.02837
HaLXCk	ebi-a-GCST90018864	Ischemic stroke	HLA DR on CD14- CD16-	Weighted median	27	-0.00380931	0.0102574	0.710362	-0.0239139	0.0162953	0.996198	0.97637	1.01643
HaLXCk	ebi-a-GCST90018864	Ischemic stroke	HLA DR on CD14- CD16-	Inverse variance weighted	27	0.00314663	0.0075702	0.677659	-0.011691	0.0179842	1.00315	0.988377	1.01815
HaLXCk	ebi-a-GCST90018864	Ischemic stroke	HLA DR on CD14- CD16-	Simple mode	27	0.00444643	0.0163954	0.788379	-0.0276886	0.0365815	1.00446	0.972691	1.03726
HaLXCk	ebi-a-GCST90018864	Ischemic stroke	HLA DR on CD14- CD16-	Weighted mode	27	-0.00308858	0.0101155	0.762546	-0.0229151	0.0167379	0.996916	0.977346	1.01688
HB3MLc	ebi-a-GCST90018864	Ischemic stroke	CD28 on CD39+ CD4+	MR Egger	19	0.0253143	0.0158911	0.129585	-0.00583224	0.0564609	1.02564	0.994185	1.05809
HB3MLc	ebi-a-GCST90018864	Ischemic stroke	CD28 on CD39+ CD4+	Weighted median	19	0.015796	0.0127207	0.214328	-0.00913662	0.0407287	1.01592	0.990905	1.04157
HB3MLc	ebi-a-GCST90018864	Ischemic stroke	CD28 on CD39+ CD4+	Inverse variance weighted	19	0.00522173	0.00912031	0.566957	-0.0126541	0.0230975	1.00524	0.987426	1.02337
HB3MLc	ebi-a-GCST90018864	Ischemic stroke	CD28 on CD39+ CD4+	Simple mode	19	0.00959382	0.0211327	0.65527	-0.0318264	0.051014	1.00964	0.968675	1.05234
HB3MLc	ebi-a-GCST90018864	Ischemic stroke	CD28 on CD39+ CD4+	Weighted mode	19	0.0164212	0.0124203	0.202683	-0.00792262	0.040765	1.01656	0.992109	1.04161
hCi3ei	ebi-a-GCST90018864	Ischemic stroke	CD20 on IgD+ CD38- unsw mem	MR Egger	19	0.017487	0.0622079	0.782021	-0.10444	0.139415	1.01764	0.900828	1.1496
hCi3ei	ebi-a-GCST90018864	Ischemic stroke	CD20 on IgD+ CD38- unsw mem	Weighted median	19	-0.00117551	0.021381	0.956155	-0.0430824	0.0407313	0.998825	0.957833	1.04157
hCi3ei	ebi-a-GCST90018864	Ischemic stroke	CD20 on IgD+ CD38- unsw mem	Inverse variance weighted	19	0.0086201	0.0164165	0.599523	-0.0235563	0.0407964	1.00866	0.976719	1.04164
hCi3ei	ebi-a-GCST90018864	Ischemic stroke	CD20 on IgD+ CD38- unsw mem	Simple mode	19	0.0065433	0.0391963	0.869281	-0.0702814	0.083368	1.00656	0.932131	1.08694
hCi3ei	ebi-a-GCST90018864	Ischemic stroke	CD20 on IgD+ CD38- unsw mem	Weighted mode	19	0.00161102	0.0327794	0.961343	-0.0626365	0.0658586	1.00161	0.939285	1.06808
HeDO7B	ebi-a-GCST90018864	Ischemic stroke	SSC-A on granulocyte	MR Egger	27	0.0294563	0.0144526	0.0522491	0.0011291	0.0577835	1.02989	1.00113	1.05949
HeDO7B	ebi-a-GCST90018864	Ischemic stroke	SSC-A on granulocyte	Weighted median	27	0.0108864	0.012847	0.396779	-0.0142937	0.0360666	1.01095	0.985808	1.03672
HeDO7B	ebi-a-GCST90018864	Ischemic stroke	SSC-A on granulocyte	Inverse variance weighted	27	0.00475724	0.00929038	0.608608	-0.0134519	0.0229664	1.00477	0.986638	1.02323
HeDO7B	ebi-a-GCST90018864	Ischemic stroke	SSC-A on granulocyte	Simple mode	27	0.00349977	0.0204783	0.865624	-0.0366377	0.0436373	1.00351	0.964025	1.0446
HeDO7B	ebi-a-GCST90018864	Ischemic stroke	SSC-A on granulocyte	Weighted mode	27	0.012462	0.0126708	0.334415	-0.0123728	0.0372969	1.01254	0.987703	1.038
heY4CR	ebi-a-GCST90018864	Ischemic stroke	CD80 on CD62L+ myeloid DC	MR Egger	27	0.00847552	0.00789674	0.293391	-0.00700208	0.0239531	1.00851	0.993022	1.02424
heY4CR	ebi-a-GCST90018864	Ischemic stroke	CD80 on CD62L+ myeloid DC	Weighted median	27	0.0115294	0.00885673	0.192995	-0.00582978	0.0288886	1.0116	0.994187	1.02931
heY4CR	ebi-a-GCST90018864	Ischemic stroke	CD80 on CD62L+ myeloid DC	Inverse variance weighted	27	0.00463584	0.0061733	0.452683	-0.00746383	0.0167355	1.00465	0.992564	1.01688
heY4CR	ebi-a-GCST90018864	Ischemic stroke	CD80 on CD62L+ myeloid DC	Simple mode	27	0.0077328	0.0169308	0.651658	-0.0254515	0.0409171	1.00776	0.97487	1.04177
heY4CR	ebi-a-GCST90018864	Ischemic stroke	CD80 on CD62L+ myeloid DC	Weighted mode	27	0.0106598	0.00791632	0.189743	-0.00485617	0.0261758	1.01072	0.995156	1.02652
Hg56zo	ebi-a-GCST90018864	Ischemic stroke	CD28- CD127- CD25++ CD8br %CD8br	MR Egger	18	0.0129074	0.0237355	0.594077	-0.0336143	0.059429	1.01299	0.966944	1.06123
Hg56zo	ebi-a-GCST90018864	Ischemic stroke	CD28- CD127- CD25++ CD8br %CD8br	Weighted median	18	0.0259542	0.0214905	0.227161	-0.0161672	0.0680755	1.02629	0.983963	1.07045
Hg56zo	ebi-a-GCST90018864	Ischemic stroke	CD28- CD127- CD25++ CD8br %CD8br	Inverse variance weighted	18	0.0243425	0.0160674	0.129767	-0.00714966	0.0558346	1.02464	0.992876	1.05742
Hg56zo	ebi-a-GCST90018864	Ischemic stroke	CD28- CD127- CD25++ CD8br %CD8br	Simple mode	18	0.0539174	0.0388699	0.183323	-0.0222677	0.130102	1.0554	0.977978	1.13895
Hg56zo	ebi-a-GCST90018864	Ischemic stroke	CD28- CD127- CD25++ CD8br %CD8br	Weighted mode	18	0.0195119	0.0202744	0.349344	-0.0202259	0.0592496	1.0197	0.979977	1.06104
hGcaag	ebi-a-GCST90018864	Ischemic stroke	CD19 on IgD+ CD38-	MR Egger	32	0.00653762	0.0124151	0.602352	-0.0177959	0.0308711	1.00656	0.982362	1.03135
hGcaag	ebi-a-GCST90018864	Ischemic stroke	CD19 on IgD+ CD38-	Weighted median	32	0.0200889	0.0145574	0.167594	-0.00844368	0.0486215	1.02029	0.991592	1.04982
hGcaag	ebi-a-GCST90018864	Ischemic stroke	CD19 on IgD+ CD38-	Inverse variance weighted	32	0.0145336	0.00970901	0.134415	-0.0044961	0.0335632	1.01464	0.995514	1.03413
hGcaag	ebi-a-GCST90018864	Ischemic stroke	CD19 on IgD+ CD38-	Simple mode	32	0.0340433	0.0235387	0.158138	-0.0120926	0.0801792	1.03463	0.98798	1.08348
hGcaag	ebi-a-GCST90018864	Ischemic stroke	CD19 on IgD+ CD38-	Weighted mode	32	0.00921616	0.0120457	0.449996	-0.0143933	0.0328257	1.00926	0.98571	1.03337
hitYyA	ebi-a-GCST90018864	Ischemic stroke	CD28- CD127- CD25++ CD8br AC	MR Egger	29	0.0137828	0.0159055	0.393829	-0.017392	0.0449576	1.01388	0.982758	1.04598
hitYyA	ebi-a-GCST90018864	Ischemic stroke	CD28- CD127- CD25++ CD8br AC	Weighted median	29	0.0207666	0.016967	0.220973	-0.0124886	0.0540219	1.02098	0.987589	1.05551
hitYyA	ebi-a-GCST90018864	Ischemic stroke	CD28- CD127- CD25++ CD8br AC	Inverse variance weighted	29	0.0114459	0.011164	0.305244	-0.0104355	0.0333273	1.01151	0.989619	1.03389
hitYyA	ebi-a-GCST90018864	Ischemic stroke	CD28- CD127- CD25++ CD8br AC	Simple mode	29	0.0504471	0.0321614	0.127984	-0.0125893	0.113483	1.05174	0.98749	1.12017
hitYyA	ebi-a-GCST90018864	Ischemic stroke	CD28- CD127- CD25++ CD8br AC	Weighted mode	29	0.0159729	0.0147699	0.288725	-0.0129762	0.0449219	1.0161	0.987108	1.04595
hjunl7	ebi-a-GCST90018864	Ischemic stroke	Activated Treg %CD4 Treg	MR Egger	31	-0.00100023	0.0216232	0.963422	-0.0433818	0.0413813	0.999	0.957546	1.04225
hjunl7	ebi-a-GCST90018864	Ischemic stroke	Activated Treg %CD4 Treg	Weighted median	31	0.0107404	0.0154989	0.488324	-0.0196375	0.0411183	1.0108	0.980554	1.04198
hjunl7	ebi-a-GCST90018864	Ischemic stroke	Activated Treg %CD4 Treg	Inverse variance weighted	31	-0.00941458	0.0132939	0.478828	-0.0354706	0.0166414	0.99063	0.965151	1.01678
hjunl7	ebi-a-GCST90018864	Ischemic stroke	Activated Treg %CD4 Treg	Simple mode	31	0.00984221	0.0236324	0.68003	-0.0364772	0.0561616	1.00989	0.96418	1.05777
hjunl7	ebi-a-GCST90018864	Ischemic stroke	Activated Treg %CD4 Treg	Weighted mode	31	0.00984221	0.0175185	0.578413	-0.024494	0.0441784	1.00989	0.975804	1.04517
HlWcKs	ebi-a-GCST90018864	Ischemic stroke	CD39 on CD39+ secreting Treg	MR Egger	23	0.0175126	0.00910303	0.0680377	-0.000329352	0.0353545	1.01767	0.999671	1.03599
HlWcKs	ebi-a-GCST90018864	Ischemic stroke	CD39 on CD39+ secreting Treg	Weighted median	23	0.0137179	0.00832728	0.0994864	-0.00260353	0.0300394	1.01381	0.9974	1.0305
HlWcKs	ebi-a-GCST90018864	Ischemic stroke	CD39 on CD39+ secreting Treg	Inverse variance weighted	23	6.88313e-06	0.00750154	0.999268	-0.0146961	0.0147099	1.00001	0.985411	1.01482
HlWcKs	ebi-a-GCST90018864	Ischemic stroke	CD39 on CD39+ secreting Treg	Simple mode	23	0.00195299	0.0204105	0.924636	-0.0380516	0.0419576	1.00195	0.962663	1.04285
HlWcKs	ebi-a-GCST90018864	Ischemic stroke	CD39 on CD39+ secreting Treg	Weighted mode	23	0.00931961	0.00747631	0.225672	-0.00533396	0.0239732	1.00936	0.99468	1.02426
hM7efE	ebi-a-GCST90018864	Ischemic stroke	CD45RA+ CD8br AC	MR Egger	27	0.00499983	0.00456455	0.283799	-0.00394669	0.0139463	1.00501	0.996061	1.01404
hM7efE	ebi-a-GCST90018864	Ischemic stroke	CD45RA+ CD8br AC	Weighted median	27	0.00391942	0.00415873	0.345959	-0.00423169	0.0120705	1.00393	0.995777	1.01214
hM7efE	ebi-a-GCST90018864	Ischemic stroke	CD45RA+ CD8br AC	Inverse variance weighted	27	0.00422851	0.00404003	0.295259	-0.00368995	0.012147	1.00424	0.996317	1.01222
hM7efE	ebi-a-GCST90018864	Ischemic stroke	CD45RA+ CD8br AC	Simple mode	27	0.0273129	0.0119025	0.0300713	0.00398406	0.0506417	1.02769	1.00399	1.05195
hM7efE	ebi-a-GCST90018864	Ischemic stroke	CD45RA+ CD8br AC	Weighted mode	27	0.00462213	0.00341995	0.188171	-0.00208096	0.0113252	1.00463	0.997921	1.01139
hM7N9W	ebi-a-GCST90018864	Ischemic stroke	IgD+ CD38br %lymphocyte	MR Egger	26	-0.0280679	0.0236684	0.247278	-0.074458	0.0183222	0.972322	0.928246	1.01849
hM7N9W	ebi-a-GCST90018864	Ischemic stroke	IgD+ CD38br %lymphocyte	Weighted median	26	-0.0132478	0.01785	0.457981	-0.0482337	0.0217381	0.98684	0.952911	1.02198
hM7N9W	ebi-a-GCST90018864	Ischemic stroke	IgD+ CD38br %lymphocyte	Inverse variance weighted	26	-0.0128326	0.0125497	0.306523	-0.03743	0.0117647	0.987249	0.963262	1.01183
hM7N9W	ebi-a-GCST90018864	Ischemic stroke	IgD+ CD38br %lymphocyte	Simple mode	26	-0.00857575	0.025702	0.741418	-0.0589517	0.0418002	0.991461	0.942752	1.04269
hM7N9W	ebi-a-GCST90018864	Ischemic stroke	IgD+ CD38br %lymphocyte	Weighted mode	26	-0.0168592	0.0188379	0.379345	-0.0537815	0.0200631	0.983282	0.947639	1.02027
HN4oIP	ebi-a-GCST90018864	Ischemic stroke	CD16-CD56 on NK	MR Egger	30	0.00200381	0.019657	0.919532	-0.0365238	0.0405314	1.00201	0.964135	1.04136
HN4oIP	ebi-a-GCST90018864	Ischemic stroke	CD16-CD56 on NK	Weighted median	30	0.0060859	0.0121863	0.617493	-0.0177992	0.029971	1.0061	0.982358	1.03042
HN4oIP	ebi-a-GCST90018864	Ischemic stroke	CD16-CD56 on NK	Inverse variance weighted	30	0.00933064	0.00931563	0.316531	-0.008928	0.0275893	1.00937	0.991112	1.02797
HN4oIP	ebi-a-GCST90018864	Ischemic stroke	CD16-CD56 on NK	Simple mode	30	0.00829127	0.0176592	0.642213	-0.0263208	0.0429033	1.00833	0.974023	1.04384
HN4oIP	ebi-a-GCST90018864	Ischemic stroke	CD16-CD56 on NK	Weighted mode	30	0.00606651	0.013544	0.657545	-0.0204797	0.0326127	1.00608	0.979729	1.03315
hNiWHk	ebi-a-GCST90018864	Ischemic stroke	CD25 on IgD+ CD38dim	MR Egger	24	-0.019852	0.0140616	0.172	-0.0474128	0.0077087	0.980344	0.953694	1.00774
hNiWHk	ebi-a-GCST90018864	Ischemic stroke	CD25 on IgD+ CD38dim	Weighted median	24	-0.0167582	0.0162286	0.301775	-0.0485663	0.0150498	0.983381	0.952594	1.01516
hNiWHk	ebi-a-GCST90018864	Ischemic stroke	CD25 on IgD+ CD38dim	Inverse variance weighted	24	-0.0100451	0.010815	0.352988	-0.0312426	0.0111524	0.990005	0.96924	1.01121
hNiWHk	ebi-a-GCST90018864	Ischemic stroke	CD25 on IgD+ CD38dim	Simple mode	24	-0.0232758	0.0254061	0.369095	-0.0730717	0.0265201	0.976993	0.929534	1.02687
hNiWHk	ebi-a-GCST90018864	Ischemic stroke	CD25 on IgD+ CD38dim	Weighted mode	24	-0.0189302	0.015618	0.237786	-0.0495415	0.011681	0.981248	0.951666	1.01175
hNy8TO	ebi-a-GCST90018864	Ischemic stroke	TCRgd %T cell	MR Egger	19	-0.0042066	0.0192758	0.829846	-0.0419871	0.0335739	0.995802	0.958882	1.03414
hNy8TO	ebi-a-GCST90018864	Ischemic stroke	TCRgd %T cell	Weighted median	19	-0.00616106	0.0176038	0.72635	-0.0406645	0.0283423	0.993858	0.960151	1.02875
hNy8TO	ebi-a-GCST90018864	Ischemic stroke	TCRgd %T cell	Inverse variance weighted	19	0.00939757	0.0142843	0.510604	-0.0185996	0.0373947	1.00944	0.981572	1.0381
hNy8TO	ebi-a-GCST90018864	Ischemic stroke	TCRgd %T cell	Simple mode	19	-0.0335278	0.0428828	0.444468	-0.117578	0.0505226	0.967028	0.889071	1.05182
hNy8TO	ebi-a-GCST90018864	Ischemic stroke	TCRgd %T cell	Weighted mode	19	-0.00869016	0.0165524	0.605983	-0.0411328	0.0237525	0.991347	0.959702	1.02404
hpFprY	ebi-a-GCST90018864	Ischemic stroke	CD62L on CD62L+ myeloid DC	MR Egger	14	0.0190003	0.0515392	0.718805	-0.0820165	0.120017	1.01918	0.921257	1.12752
hpFprY	ebi-a-GCST90018864	Ischemic stroke	CD62L on CD62L+ myeloid DC	Weighted median	14	0.0220966	0.0257269	0.390401	-0.0283281	0.0725213	1.02234	0.972069	1.07522
hpFprY	ebi-a-GCST90018864	Ischemic stroke	CD62L on CD62L+ myeloid DC	Inverse variance weighted	14	0.0328941	0.0200208	0.100384	-0.00634665	0.0721348	1.03344	0.993673	1.0748
hpFprY	ebi-a-GCST90018864	Ischemic stroke	CD62L on CD62L+ myeloid DC	Simple mode	14	0.0403773	0.0344644	0.262397	-0.0271729	0.107928	1.0412	0.973193	1.11397
hpFprY	ebi-a-GCST90018864	Ischemic stroke	CD62L on CD62L+ myeloid DC	Weighted mode	14	0.031864	0.0275899	0.268913	-0.0222122	0.0859401	1.03238	0.978033	1.08974
hRdngY	ebi-a-GCST90018864	Ischemic stroke	CD127 on CD28+ CD4+	MR Egger	21	0.0198964	0.024567	0.428035	-0.028255	0.0680478	1.0201	0.97214	1.07042
hRdngY	ebi-a-GCST90018864	Ischemic stroke	CD127 on CD28+ CD4+	Weighted median	21	0.010535	0.0217774	0.628557	-0.0321487	0.0532188	1.01059	0.968363	1.05466
hRdngY	ebi-a-GCST90018864	Ischemic stroke	CD127 on CD28+ CD4+	Inverse variance weighted	21	0.0171265	0.0144708	0.236601	-0.0112362	0.0454892	1.01727	0.988827	1.04654
hRdngY	ebi-a-GCST90018864	Ischemic stroke	CD127 on CD28+ CD4+	Simple mode	21	0.0402946	0.0364565	0.282158	-0.0311602	0.111749	1.04112	0.96932	1.11823
hRdngY	ebi-a-GCST90018864	Ischemic stroke	CD127 on CD28+ CD4+	Weighted mode	21	0.00996556	0.0216904	0.650868	-0.0325476	0.0524787	1.01002	0.967976	1.05388
HRqEjp	ebi-a-GCST90018864	Ischemic stroke	FSC-A on myeloid DC	MR Egger	20	0.025495	0.013197	0.0692724	-0.000371169	0.0513611	1.02582	0.999629	1.0527
HRqEjp	ebi-a-GCST90018864	Ischemic stroke	FSC-A on myeloid DC	Weighted median	20	0.0175629	0.012272	0.152392	-0.00649022	0.0416159	1.01772	0.993531	1.04249
HRqEjp	ebi-a-GCST90018864	Ischemic stroke	FSC-A on myeloid DC	Inverse variance weighted	20	0.00866056	0.0105122	0.410022	-0.0119434	0.0292646	1.0087	0.988128	1.0297
HRqEjp	ebi-a-GCST90018864	Ischemic stroke	FSC-A on myeloid DC	Simple mode	20	0.00631865	0.0224048	0.780975	-0.0375947	0.050232	1.00634	0.963103	1.05152
HRqEjp	ebi-a-GCST90018864	Ischemic stroke	FSC-A on myeloid DC	Weighted mode	20	0.0168397	0.0104491	0.123538	-0.00364052	0.03732	1.01698	0.996366	1.03803
hsvTFy	ebi-a-GCST90018864	Ischemic stroke	CM CD4+ AC	MR Egger	29	-0.0110606	0.012652	0.38971	-0.0358584	0.0137373	0.989	0.964777	1.01383
hsvTFy	ebi-a-GCST90018864	Ischemic stroke	CM CD4+ AC	Weighted median	29	-0.00862304	0.00884262	0.329477	-0.0259546	0.00870849	0.991414	0.974379	1.00875
hsvTFy	ebi-a-GCST90018864	Ischemic stroke	CM CD4+ AC	Inverse variance weighted	29	-0.00306762	0.00982169	0.754789	-0.0223181	0.0161829	0.996937	0.977929	1.01631
hsvTFy	ebi-a-GCST90018864	Ischemic stroke	CM CD4+ AC	Simple mode	29	-0.0104525	0.0258842	0.689414	-0.0611856	0.0402805	0.989602	0.940649	1.0411
hsvTFy	ebi-a-GCST90018864	Ischemic stroke	CM CD4+ AC	Weighted mode	29	-0.00881272	0.00754358	0.252561	-0.0235981	0.0059727	0.991226	0.976678	1.00599
htyPqD	ebi-a-GCST90018864	Ischemic stroke	CD11b on CD14+ monocyte	MR Egger	20	-0.0243583	0.0140185	0.0993626	-0.0518345	0.00311788	0.975936	0.949486	1.00312
htyPqD	ebi-a-GCST90018864	Ischemic stroke	CD11b on CD14+ monocyte	Weighted median	20	-0.0157222	0.0112155	0.160967	-0.0377046	0.00626019	0.984401	0.962997	1.00628
htyPqD	ebi-a-GCST90018864	Ischemic stroke	CD11b on CD14+ monocyte	Inverse variance weighted	20	-0.0116076	0.00880121	0.187215	-0.0288579	0.00564279	0.98846	0.971554	1.00566
htyPqD	ebi-a-GCST90018864	Ischemic stroke	CD11b on CD14+ monocyte	Simple mode	20	-0.00277488	0.0210075	0.896302	-0.0439496	0.0383998	0.997229	0.957002	1.03915
htyPqD	ebi-a-GCST90018864	Ischemic stroke	CD11b on CD14+ monocyte	Weighted mode	20	-0.0149659	0.0105956	0.173981	-0.0357332	0.00580134	0.985145	0.964898	1.00582
huwHq9	ebi-a-GCST90018864	Ischemic stroke	IgD+ CD38dim AC	MR Egger	25	-0.00218883	0.00743778	0.771179	-0.0167669	0.0123892	0.997814	0.983373	1.01247
huwHq9	ebi-a-GCST90018864	Ischemic stroke	IgD+ CD38dim AC	Weighted median	25	-0.00503793	0.00806037	0.531955	-0.0208363	0.0107604	0.994975	0.979379	1.01082
huwHq9	ebi-a-GCST90018864	Ischemic stroke	IgD+ CD38dim AC	Inverse variance weighted	25	-0.0020735	0.00637135	0.744847	-0.0145613	0.0104143	0.997929	0.985544	1.01047
huwHq9	ebi-a-GCST90018864	Ischemic stroke	IgD+ CD38dim AC	Simple mode	25	0.02196	0.0240254	0.369792	-0.0251298	0.0690499	1.0222	0.975183	1.07149
huwHq9	ebi-a-GCST90018864	Ischemic stroke	IgD+ CD38dim AC	Weighted mode	25	-0.00467045	0.00728341	0.527441	-0.0189459	0.00960504	0.99534	0.981232	1.00965
HVG7fw	ebi-a-GCST90018864	Ischemic stroke	CD64 on CD14- CD16-	MR Egger	17	0.0310285	0.0236014	0.208362	-0.0152303	0.0772872	1.03151	0.984885	1.08035
HVG7fw	ebi-a-GCST90018864	Ischemic stroke	CD64 on CD14- CD16-	Weighted median	17	0.0240759	0.0196551	0.220605	-0.014448	0.0625998	1.02437	0.985656	1.0646
HVG7fw	ebi-a-GCST90018864	Ischemic stroke	CD64 on CD14- CD16-	Inverse variance weighted	17	0.0151546	0.0141861	0.285396	-0.01265	0.0429593	1.01527	0.98743	1.0439
HVG7fw	ebi-a-GCST90018864	Ischemic stroke	CD64 on CD14- CD16-	Simple mode	17	0.0407574	0.0311732	0.209537	-0.0203421	0.101857	1.0416	0.979863	1.10723
HVG7fw	ebi-a-GCST90018864	Ischemic stroke	CD64 on CD14- CD16-	Weighted mode	17	0.026906	0.0180388	0.155265	-0.00844996	0.062262	1.02727	0.991586	1.06424
hvsksP	ebi-a-GCST90018864	Ischemic stroke	IgD+ %B cell	MR Egger	17	-0.00478494	0.035977	0.895961	-0.0752998	0.0657299	0.995226	0.927465	1.06794
hvsksP	ebi-a-GCST90018864	Ischemic stroke	IgD+ %B cell	Weighted median	17	-0.012086	0.0224904	0.591001	-0.0561673	0.0319952	0.987987	0.945381	1.03251
hvsksP	ebi-a-GCST90018864	Ischemic stroke	IgD+ %B cell	Inverse variance weighted	17	-0.0142638	0.0194336	0.462963	-0.0523537	0.0238261	0.985837	0.948993	1.02411
hvsksP	ebi-a-GCST90018864	Ischemic stroke	IgD+ %B cell	Simple mode	17	-0.0203357	0.0432493	0.644559	-0.105104	0.0644329	0.97987	0.900231	1.06655
hvsksP	ebi-a-GCST90018864	Ischemic stroke	IgD+ %B cell	Weighted mode	17	-0.0159724	0.0223921	0.48593	-0.0598609	0.027916	0.984154	0.941896	1.02831
Hw98ev	ebi-a-GCST90018864	Ischemic stroke	CD20 on B cell	MR Egger	26	0.00729584	0.00814677	0.379388	-0.00867183	0.0232635	1.00732	0.991366	1.02354
Hw98ev	ebi-a-GCST90018864	Ischemic stroke	CD20 on B cell	Weighted median	26	0.00127224	0.00716574	0.85908	-0.0127726	0.0153171	1.00127	0.987309	1.01543
Hw98ev	ebi-a-GCST90018864	Ischemic stroke	CD20 on B cell	Inverse variance weighted	26	-0.00518985	0.00683109	0.447409	-0.0185788	0.00819907	0.994824	0.981593	1.00823
Hw98ev	ebi-a-GCST90018864	Ischemic stroke	CD20 on B cell	Simple mode	26	-0.0308607	0.0268724	0.261667	-0.0835307	0.0218092	0.969611	0.919863	1.02205
Hw98ev	ebi-a-GCST90018864	Ischemic stroke	CD20 on B cell	Weighted mode	26	0.0018	0.00694063	0.797495	-0.0118036	0.0154036	1.0018	0.988266	1.01552
hwubQo	ebi-a-GCST90018864	Ischemic stroke	PDL-1 on monocyte	MR Egger	16	-0.00746399	0.0359703	0.838604	-0.0779658	0.0630378	0.992564	0.924996	1.06507
hwubQo	ebi-a-GCST90018864	Ischemic stroke	PDL-1 on monocyte	Weighted median	16	-0.00283921	0.0236233	0.904335	-0.0491408	0.0434624	0.997165	0.952047	1.04442
hwubQo	ebi-a-GCST90018864	Ischemic stroke	PDL-1 on monocyte	Inverse variance weighted	16	-0.00170464	0.0175596	0.922665	-0.0361214	0.0327121	0.998297	0.964523	1.03325
hwubQo	ebi-a-GCST90018864	Ischemic stroke	PDL-1 on monocyte	Simple mode	16	-0.00529263	0.0302123	0.86328	-0.0645088	0.0539235	0.994721	0.937528	1.0554
hwubQo	ebi-a-GCST90018864	Ischemic stroke	PDL-1 on monocyte	Weighted mode	16	-0.000220192	0.0253943	0.993196	-0.0499931	0.0495527	0.99978	0.951236	1.0508
hXAcNo	ebi-a-GCST90018864	Ischemic stroke	CD45 on CD33br HLA DR+ CD14-	MR Egger	18	-0.0117687	0.0507252	0.819473	-0.11119	0.0876526	0.9883	0.894769	1.09161
hXAcNo	ebi-a-GCST90018864	Ischemic stroke	CD45 on CD33br HLA DR+ CD14-	Weighted median	18	0.0118341	0.0182595	0.516915	-0.0239545	0.0476228	1.0119	0.97633	1.04877
hXAcNo	ebi-a-GCST90018864	Ischemic stroke	CD45 on CD33br HLA DR+ CD14-	Inverse variance weighted	18	0.027184	0.0124252	0.028683	0.00283065	0.0515374	1.02756	1.00283	1.05289
hXAcNo	ebi-a-GCST90018864	Ischemic stroke	CD45 on CD33br HLA DR+ CD14-	Simple mode	18	0.0110722	0.0297129	0.714021	-0.047165	0.0693094	1.01113	0.95393	1.07177
hXAcNo	ebi-a-GCST90018864	Ischemic stroke	CD45 on CD33br HLA DR+ CD14-	Weighted mode	18	0.0104073	0.023413	0.662282	-0.0354822	0.0562967	1.01046	0.96514	1.05791
HXi5RM	ebi-a-GCST90018864	Ischemic stroke	FSC-A on NK	MR Egger	19	0.0247434	0.0273998	0.379117	-0.0289602	0.0784471	1.02505	0.971455	1.08161
HXi5RM	ebi-a-GCST90018864	Ischemic stroke	FSC-A on NK	Weighted median	19	0.00569413	0.0215315	0.791428	-0.0365075	0.0478958	1.00571	0.964151	1.04906
HXi5RM	ebi-a-GCST90018864	Ischemic stroke	FSC-A on NK	Inverse variance weighted	19	0.0158322	0.0149299	0.288947	-0.0134304	0.0450948	1.01596	0.986659	1.04613
HXi5RM	ebi-a-GCST90018864	Ischemic stroke	FSC-A on NK	Simple mode	19	0.0817005	0.0380061	0.0454266	0.00720858	0.156192	1.08513	1.00723	1.16905
HXi5RM	ebi-a-GCST90018864	Ischemic stroke	FSC-A on NK	Weighted mode	19	-0.00243687	0.0288603	0.933641	-0.0590031	0.0541293	0.997566	0.942704	1.05562
I5OVWv	ebi-a-GCST90018864	Ischemic stroke	CD28+ DN (CD4-CD8-) %DN	MR Egger	28	-0.00730602	0.0248129	0.770756	-0.0559392	0.0413272	0.992721	0.945597	1.04219
I5OVWv	ebi-a-GCST90018864	Ischemic stroke	CD28+ DN (CD4-CD8-) %DN	Weighted median	28	-0.00859586	0.0201264	0.669311	-0.0480436	0.0308519	0.991441	0.953092	1.03133
I5OVWv	ebi-a-GCST90018864	Ischemic stroke	CD28+ DN (CD4-CD8-) %DN	Inverse variance weighted	28	0.011452	0.0140927	0.416437	-0.0161697	0.0390736	1.01152	0.98396	1.03985
I5OVWv	ebi-a-GCST90018864	Ischemic stroke	CD28+ DN (CD4-CD8-) %DN	Simple mode	28	-0.0235349	0.0272555	0.395472	-0.0769556	0.0298858	0.97674	0.925931	1.03034
I5OVWv	ebi-a-GCST90018864	Ischemic stroke	CD28+ DN (CD4-CD8-) %DN	Weighted mode	28	-0.0126744	0.01984	0.528316	-0.0515608	0.026212	0.987406	0.949746	1.02656
IAE8Sc	ebi-a-GCST90018864	Ischemic stroke	CD8 on TD CD8br	MR Egger	18	-0.0377066	0.0435131	0.398994	-0.122992	0.0475791	0.962995	0.884271	1.04873
IAE8Sc	ebi-a-GCST90018864	Ischemic stroke	CD8 on TD CD8br	Weighted median	18	-0.0226111	0.0240425	0.34698	-0.0697343	0.0245122	0.977643	0.932642	1.02482
IAE8Sc	ebi-a-GCST90018864	Ischemic stroke	CD8 on TD CD8br	Inverse variance weighted	18	0.00587709	0.0227622	0.796256	-0.0387368	0.050491	1.00589	0.962004	1.05179
IAE8Sc	ebi-a-GCST90018864	Ischemic stroke	CD8 on TD CD8br	Simple mode	18	0.0246135	0.0370079	0.514917	-0.047922	0.0971489	1.02492	0.953208	1.10202
IAE8Sc	ebi-a-GCST90018864	Ischemic stroke	CD8 on TD CD8br	Weighted mode	18	-0.0225301	0.0239592	0.360209	-0.0694902	0.02443	0.977722	0.932869	1.02473
iAM7lL	ebi-a-GCST90018864	Ischemic stroke	CD33 on Mo MDSC	MR Egger	21	0.0150553	0.012474	0.24227	-0.00939376	0.0395043	1.01517	0.99065	1.0403
iAM7lL	ebi-a-GCST90018864	Ischemic stroke	CD33 on Mo MDSC	Weighted median	21	0.0105805	0.00813946	0.193637	-0.00537289	0.0265338	1.01064	0.994642	1.02689
iAM7lL	ebi-a-GCST90018864	Ischemic stroke	CD33 on Mo MDSC	Inverse variance weighted	21	0.00824966	0.00796799	0.300506	-0.0073676	0.0238669	1.00828	0.992659	1.02415
iAM7lL	ebi-a-GCST90018864	Ischemic stroke	CD33 on Mo MDSC	Simple mode	21	0.0152153	0.0179401	0.406409	-0.0199473	0.0503779	1.01533	0.98025	1.05167
iAM7lL	ebi-a-GCST90018864	Ischemic stroke	CD33 on Mo MDSC	Weighted mode	21	0.0113533	0.00800691	0.171603	-0.00434027	0.0270468	1.01142	0.995669	1.02742
iAP3IQ	ebi-a-GCST90018864	Ischemic stroke	CD11b on Mo MDSC	MR Egger	16	0.00392062	0.0172834	0.823824	-0.0299548	0.0377961	1.00393	0.970489	1.03852
iAP3IQ	ebi-a-GCST90018864	Ischemic stroke	CD11b on Mo MDSC	Weighted median	16	0.0102817	0.0126942	0.417966	-0.0145989	0.0351623	1.01033	0.985507	1.03579
iAP3IQ	ebi-a-GCST90018864	Ischemic stroke	CD11b on Mo MDSC	Inverse variance weighted	16	0.00554608	0.00926107	0.549267	-0.0126056	0.0236978	1.00556	0.987473	1.02398
iAP3IQ	ebi-a-GCST90018864	Ischemic stroke	CD11b on Mo MDSC	Simple mode	16	0.0317788	0.0238875	0.203274	-0.0150406	0.0785982	1.03229	0.985072	1.08177
iAP3IQ	ebi-a-GCST90018864	Ischemic stroke	CD11b on Mo MDSC	Weighted mode	16	0.00490174	0.0132014	0.715603	-0.0209731	0.0307766	1.00491	0.979245	1.03126
icIZs5	ebi-a-GCST90018864	Ischemic stroke	CD64 on CD14+ CD16- monocyte	MR Egger	35	-0.00240657	0.00744089	0.748414	-0.0169907	0.0121776	0.997596	0.983153	1.01225
icIZs5	ebi-a-GCST90018864	Ischemic stroke	CD64 on CD14+ CD16- monocyte	Weighted median	35	-0.00486374	0.00814175	0.550252	-0.0208216	0.0110941	0.995148	0.979394	1.01116
icIZs5	ebi-a-GCST90018864	Ischemic stroke	CD64 on CD14+ CD16- monocyte	Inverse variance weighted	35	-0.000722753	0.00628797	0.908491	-0.0130472	0.0116017	0.999278	0.987038	1.01167
icIZs5	ebi-a-GCST90018864	Ischemic stroke	CD64 on CD14+ CD16- monocyte	Simple mode	35	-0.00456148	0.0140364	0.747192	-0.0320729	0.02295	0.995449	0.968436	1.02322
icIZs5	ebi-a-GCST90018864	Ischemic stroke	CD64 on CD14+ CD16- monocyte	Weighted mode	35	-0.00456148	0.00652263	0.489102	-0.0173458	0.00822288	0.995449	0.982804	1.00826
iEGn8A	ebi-a-GCST90018864	Ischemic stroke	CD19 on IgD- CD38dim	MR Egger	28	-0.0399435	0.0260765	0.137654	-0.0910533	0.0111664	0.960844	0.912969	1.01123
iEGn8A	ebi-a-GCST90018864	Ischemic stroke	CD19 on IgD- CD38dim	Weighted median	28	-0.0106291	0.0211346	0.615017	-0.052053	0.0307947	0.989427	0.949279	1.03127
iEGn8A	ebi-a-GCST90018864	Ischemic stroke	CD19 on IgD- CD38dim	Inverse variance weighted	28	-0.0019665	0.0152527	0.897415	-0.0318619	0.0279289	0.998035	0.96864	1.02832
iEGn8A	ebi-a-GCST90018864	Ischemic stroke	CD19 on IgD- CD38dim	Simple mode	28	-0.0266371	0.0388977	0.499308	-0.102877	0.0496023	0.973715	0.902238	1.05085
iEGn8A	ebi-a-GCST90018864	Ischemic stroke	CD19 on IgD- CD38dim	Weighted mode	28	-0.0281925	0.0270033	0.305726	-0.081119	0.024734	0.972201	0.922084	1.02504
ifl5eW	ebi-a-GCST90018864	Ischemic stroke	IgD on IgD+ CD38-	MR Egger	29	-0.00355245	0.0241814	0.884296	-0.0509481	0.0438431	0.996454	0.950328	1.04482
ifl5eW	ebi-a-GCST90018864	Ischemic stroke	IgD on IgD+ CD38-	Weighted median	29	-0.00452669	0.0181119	0.802643	-0.040026	0.0309727	0.995484	0.960764	1.03146
ifl5eW	ebi-a-GCST90018864	Ischemic stroke	IgD on IgD+ CD38-	Inverse variance weighted	29	-0.0184178	0.0144411	0.202177	-0.0467224	0.00988676	0.981751	0.954352	1.00994
ifl5eW	ebi-a-GCST90018864	Ischemic stroke	IgD on IgD+ CD38-	Simple mode	29	0.0137066	0.0259356	0.601326	-0.0371271	0.0645404	1.0138	0.963554	1.06667
ifl5eW	ebi-a-GCST90018864	Ischemic stroke	IgD on IgD+ CD38-	Weighted mode	29	0.0032693	0.0176465	0.854356	-0.0313179	0.0378565	1.00327	0.969167	1.03858
igfarq	ebi-a-GCST90018864	Ischemic stroke	PDL-1 on CD14+ CD16+ monocyte	MR Egger	27	0.00410536	0.0184415	0.825644	-0.0320399	0.0402507	1.00411	0.968468	1.04107
igfarq	ebi-a-GCST90018864	Ischemic stroke	PDL-1 on CD14+ CD16+ monocyte	Weighted median	27	-0.0414311	0.0200423	0.0387167	-0.0807141	-0.00214823	0.959415	0.922457	0.997854
igfarq	ebi-a-GCST90018864	Ischemic stroke	PDL-1 on CD14+ CD16+ monocyte	Inverse variance weighted	27	-0.0233979	0.0124082	0.0593389	-0.0477181	0.000922252	0.976874	0.953403	1.00092
igfarq	ebi-a-GCST90018864	Ischemic stroke	PDL-1 on CD14+ CD16+ monocyte	Simple mode	27	-0.0638462	0.0370497	0.0967169	-0.136464	0.0087713	0.938149	0.872438	1.00881
igfarq	ebi-a-GCST90018864	Ischemic stroke	PDL-1 on CD14+ CD16+ monocyte	Weighted mode	27	-0.0540323	0.0283495	0.0677718	-0.109597	0.00153286	0.947402	0.896195	1.00153
Ii2vrj	ebi-a-GCST90018864	Ischemic stroke	CD14- CD16+ monocyte AC	MR Egger	18	-0.00793355	0.0188018	0.678671	-0.044785	0.0289179	0.992098	0.956203	1.02934
Ii2vrj	ebi-a-GCST90018864	Ischemic stroke	CD14- CD16+ monocyte AC	Weighted median	18	0.0034503	0.0206716	0.867441	-0.0370661	0.0439667	1.00346	0.963612	1.04495
Ii2vrj	ebi-a-GCST90018864	Ischemic stroke	CD14- CD16+ monocyte AC	Inverse variance weighted	18	0.00811492	0.014521	0.576272	-0.0203463	0.0365762	1.00815	0.979859	1.03725
Ii2vrj	ebi-a-GCST90018864	Ischemic stroke	CD14- CD16+ monocyte AC	Simple mode	18	0.0202728	0.0314156	0.527339	-0.0413016	0.0818473	1.02048	0.95954	1.08529
Ii2vrj	ebi-a-GCST90018864	Ischemic stroke	CD14- CD16+ monocyte AC	Weighted mode	18	0.00217038	0.0183667	0.907318	-0.0338283	0.0381691	1.00217	0.966737	1.03891
imr7XP	ebi-a-GCST90018864	Ischemic stroke	CD45RA- CD28- CD8br %T cell	MR Egger	183	-0.000344791	0.000290482	0.236799	-0.000914136	0.000224555	0.999655	0.999086	1.00022
imr7XP	ebi-a-GCST90018864	Ischemic stroke	CD45RA- CD28- CD8br %T cell	Weighted median	183	3.12882e-05	0.000369515	0.932521	-0.000692961	0.000755538	1.00003	0.999307	1.00076
imr7XP	ebi-a-GCST90018864	Ischemic stroke	CD45RA- CD28- CD8br %T cell	Inverse variance weighted	183	9.48008e-05	0.000233739	0.685048	-0.000363327	0.000552929	1.00009	0.999637	1.00055
imr7XP	ebi-a-GCST90018864	Ischemic stroke	CD45RA- CD28- CD8br %T cell	Simple mode	183	-0.000480248	0.000591087	0.417576	-0.00163878	0.000678283	0.99952	0.998363	1.00068
imr7XP	ebi-a-GCST90018864	Ischemic stroke	CD45RA- CD28- CD8br %T cell	Weighted mode	183	-4.747e-05	0.000290225	0.870257	-0.000616311	0.000521371	0.999953	0.999384	1.00052
inl757	ebi-a-GCST90018864	Ischemic stroke	CD39+ CD4+ %CD4+	MR Egger	26	-0.0227879	0.015773	0.16146	-0.053703	0.00812713	0.97747	0.947714	1.00816
inl757	ebi-a-GCST90018864	Ischemic stroke	CD39+ CD4+ %CD4+	Weighted median	26	-0.0162509	0.013858	0.240929	-0.0434126	0.0109109	0.98388	0.957516	1.01097
inl757	ebi-a-GCST90018864	Ischemic stroke	CD39+ CD4+ %CD4+	Inverse variance weighted	26	-0.00969492	0.0103441	0.348636	-0.0299695	0.0105796	0.990352	0.970475	1.01064
inl757	ebi-a-GCST90018864	Ischemic stroke	CD39+ CD4+ %CD4+	Simple mode	26	0.024911	0.0267367	0.360396	-0.027493	0.077315	1.02522	0.972881	1.08038
inl757	ebi-a-GCST90018864	Ischemic stroke	CD39+ CD4+ %CD4+	Weighted mode	26	-0.0168624	0.0131093	0.210124	-0.0425566	0.00883174	0.983279	0.958336	1.00887
iR2CFV	ebi-a-GCST90018864	Ischemic stroke	PDL-1 on CD14+ CD16- monocyte	MR Egger	16	0.0241233	0.042234	0.576931	-0.0586553	0.106902	1.02442	0.943032	1.11283
iR2CFV	ebi-a-GCST90018864	Ischemic stroke	PDL-1 on CD14+ CD16- monocyte	Weighted median	16	0.0406687	0.028694	0.156389	-0.0155716	0.096909	1.04151	0.984549	1.10176
iR2CFV	ebi-a-GCST90018864	Ischemic stroke	PDL-1 on CD14+ CD16- monocyte	Inverse variance weighted	16	-0.00228034	0.0226954	0.919967	-0.0467634	0.0422027	0.997722	0.954313	1.04311
iR2CFV	ebi-a-GCST90018864	Ischemic stroke	PDL-1 on CD14+ CD16- monocyte	Simple mode	16	0.0417483	0.0420598	0.336651	-0.0406889	0.124186	1.04263	0.960128	1.13223
iR2CFV	ebi-a-GCST90018864	Ischemic stroke	PDL-1 on CD14+ CD16- monocyte	Weighted mode	16	0.0364625	0.0282666	0.216601	-0.01894	0.091865	1.03714	0.981238	1.09622
Ir6FCJ	ebi-a-GCST90018864	Ischemic stroke	EM CD4+ %T cell	MR Egger	23	-0.00232815	0.021279	0.913915	-0.044035	0.0393787	0.997675	0.95692	1.04016
Ir6FCJ	ebi-a-GCST90018864	Ischemic stroke	EM CD4+ %T cell	Weighted median	23	0.013349	0.0164024	0.415734	-0.0187997	0.0454977	1.01344	0.981376	1.04655
Ir6FCJ	ebi-a-GCST90018864	Ischemic stroke	EM CD4+ %T cell	Inverse variance weighted	23	0.00975208	0.012099	0.42023	-0.013962	0.0334662	1.0098	0.986135	1.03403
Ir6FCJ	ebi-a-GCST90018864	Ischemic stroke	EM CD4+ %T cell	Simple mode	23	0.0216983	0.0217346	0.328975	-0.0209015	0.064298	1.02194	0.979315	1.06641
Ir6FCJ	ebi-a-GCST90018864	Ischemic stroke	EM CD4+ %T cell	Weighted mode	23	0.0120885	0.0161672	0.462551	-0.0195993	0.0437763	1.01216	0.980591	1.04475
iRFGQv	ebi-a-GCST90018864	Ischemic stroke	Basophil %CD33dim HLA DR- CD66b-	MR Egger	19	0.0357463	0.0221105	0.124344	-0.00759022	0.0790829	1.03639	0.992439	1.08229
iRFGQv	ebi-a-GCST90018864	Ischemic stroke	Basophil %CD33dim HLA DR- CD66b-	Weighted median	19	0.0207782	0.0153703	0.176428	-0.00934769	0.050904	1.021	0.990696	1.05222
iRFGQv	ebi-a-GCST90018864	Ischemic stroke	Basophil %CD33dim HLA DR- CD66b-	Inverse variance weighted	19	0.0129894	0.0112261	0.247242	-0.00901369	0.0349925	1.01307	0.991027	1.03561
iRFGQv	ebi-a-GCST90018864	Ischemic stroke	Basophil %CD33dim HLA DR- CD66b-	Simple mode	19	0.0148346	0.0236144	0.537762	-0.0314497	0.0611189	1.01495	0.96904	1.06303
iRFGQv	ebi-a-GCST90018864	Ischemic stroke	Basophil %CD33dim HLA DR- CD66b-	Weighted mode	19	0.0192432	0.0152888	0.224239	-0.0107228	0.0492092	1.01943	0.989334	1.05044
ISRwEE	ebi-a-GCST90018864	Ischemic stroke	CD4 on CD45RA+ CD4+	MR Egger	29	0.00561025	0.0254101	0.826918	-0.0441935	0.055414	1.00563	0.956769	1.05698
ISRwEE	ebi-a-GCST90018864	Ischemic stroke	CD4 on CD45RA+ CD4+	Weighted median	29	0.000245414	0.0179318	0.989081	-0.0349009	0.0353917	1.00025	0.965701	1.03603
ISRwEE	ebi-a-GCST90018864	Ischemic stroke	CD4 on CD45RA+ CD4+	Inverse variance weighted	29	0.00779134	0.0114035	0.494456	-0.0145596	0.0301423	1.00782	0.985546	1.0306
ISRwEE	ebi-a-GCST90018864	Ischemic stroke	CD4 on CD45RA+ CD4+	Simple mode	29	0.045733	0.034101	0.190665	-0.021105	0.112571	1.04679	0.979116	1.11915
ISRwEE	ebi-a-GCST90018864	Ischemic stroke	CD4 on CD45RA+ CD4+	Weighted mode	29	-0.00616435	0.0256593	0.811896	-0.0564566	0.0441279	0.993855	0.945108	1.04512
iUTZsM	ebi-a-GCST90018864	Ischemic stroke	CD45RA- CD4+ %CD4+	MR Egger	30	0.00660845	0.0194255	0.73625	-0.0314656	0.0446825	1.00663	0.969024	1.0457
iUTZsM	ebi-a-GCST90018864	Ischemic stroke	CD45RA- CD4+ %CD4+	Weighted median	30	-0.00603454	0.0160263	0.706516	-0.0374461	0.025377	0.993984	0.963246	1.0257
iUTZsM	ebi-a-GCST90018864	Ischemic stroke	CD45RA- CD4+ %CD4+	Inverse variance weighted	30	-0.00446588	0.0115036	0.697855	-0.0270128	0.0180811	0.995544	0.973349	1.01825
iUTZsM	ebi-a-GCST90018864	Ischemic stroke	CD45RA- CD4+ %CD4+	Simple mode	30	-0.00651286	0.0249349	0.795789	-0.0553854	0.0423596	0.993508	0.94612	1.04327
iUTZsM	ebi-a-GCST90018864	Ischemic stroke	CD45RA- CD4+ %CD4+	Weighted mode	30	0.0011128	0.0176771	0.950237	-0.0335342	0.0357598	1.00111	0.967022	1.03641
IWgsl9	ebi-a-GCST90018864	Ischemic stroke	SSC-A on NK	MR Egger	24	0.0337325	0.0269	0.223005	-0.0189915	0.0864565	1.03431	0.981188	1.0903
IWgsl9	ebi-a-GCST90018864	Ischemic stroke	SSC-A on NK	Weighted median	24	0.0145359	0.0194875	0.455721	-0.0236595	0.0527314	1.01464	0.976618	1.05415
IWgsl9	ebi-a-GCST90018864	Ischemic stroke	SSC-A on NK	Inverse variance weighted	24	0.0144953	0.0135046	0.283111	-0.0119738	0.0409644	1.0146	0.988098	1.04182
IWgsl9	ebi-a-GCST90018864	Ischemic stroke	SSC-A on NK	Simple mode	24	-0.00182315	0.0319502	0.954989	-0.0644456	0.0607993	0.998179	0.937587	1.06269
IWgsl9	ebi-a-GCST90018864	Ischemic stroke	SSC-A on NK	Weighted mode	24	0.0176674	0.0228873	0.448014	-0.0271916	0.0625265	1.01782	0.973175	1.06452
IZMQ6e	ebi-a-GCST90018864	Ischemic stroke	CD3 on CD28+ DN (CD4-CD8-)	MR Egger	16	-0.0299772	0.0197551	0.151408	-0.0686972	0.00874274	0.970468	0.933609	1.00878
IZMQ6e	ebi-a-GCST90018864	Ischemic stroke	CD3 on CD28+ DN (CD4-CD8-)	Weighted median	16	-0.0209199	0.020502	0.307547	-0.0611039	0.0192641	0.979297	0.940725	1.01945
IZMQ6e	ebi-a-GCST90018864	Ischemic stroke	CD3 on CD28+ DN (CD4-CD8-)	Inverse variance weighted	16	-0.0222561	0.0139952	0.111775	-0.0496867	0.00517449	0.97799	0.951527	1.00519
IZMQ6e	ebi-a-GCST90018864	Ischemic stroke	CD3 on CD28+ DN (CD4-CD8-)	Simple mode	16	-0.0145927	0.03131	0.64786	-0.0759603	0.0467749	0.985513	0.926853	1.04789
IZMQ6e	ebi-a-GCST90018864	Ischemic stroke	CD3 on CD28+ DN (CD4-CD8-)	Weighted mode	16	-0.015518	0.0230043	0.510213	-0.0606064	0.0295704	0.984602	0.941194	1.03001
IZUKEr	ebi-a-GCST90018864	Ischemic stroke	CD28- CD8dim %T cell	MR Egger	25	0.00922138	0.0238965	0.703126	-0.0376158	0.0560586	1.00926	0.963083	1.05766
IZUKEr	ebi-a-GCST90018864	Ischemic stroke	CD28- CD8dim %T cell	Weighted median	25	-2.40907e-06	0.019316	0.9999	-0.0378617	0.0378569	0.999998	0.962846	1.03858
IZUKEr	ebi-a-GCST90018864	Ischemic stroke	CD28- CD8dim %T cell	Inverse variance weighted	25	-0.00139162	0.0139314	0.920431	-0.0286971	0.0259139	0.998609	0.971711	1.02625
IZUKEr	ebi-a-GCST90018864	Ischemic stroke	CD28- CD8dim %T cell	Simple mode	25	-0.00501431	0.0288818	0.863624	-0.0616227	0.0515941	0.994998	0.940238	1.05295
IZUKEr	ebi-a-GCST90018864	Ischemic stroke	CD28- CD8dim %T cell	Weighted mode	25	-0.00258764	0.0210483	0.90318	-0.0438423	0.0386671	0.997416	0.957105	1.03942
J06m0z	ebi-a-GCST90018864	Ischemic stroke	FSC-A on HLA DR+ CD8br	MR Egger	17	-0.00645513	0.00981914	0.520882	-0.0257006	0.0127904	0.993566	0.974627	1.01287
J06m0z	ebi-a-GCST90018864	Ischemic stroke	FSC-A on HLA DR+ CD8br	Weighted median	17	-0.00340017	0.00846638	0.687972	-0.0199943	0.0131939	0.996606	0.980204	1.01328
J06m0z	ebi-a-GCST90018864	Ischemic stroke	FSC-A on HLA DR+ CD8br	Inverse variance weighted	17	0.000301497	0.00813808	0.970447	-0.0156491	0.0162521	1.0003	0.984473	1.01638
J06m0z	ebi-a-GCST90018864	Ischemic stroke	FSC-A on HLA DR+ CD8br	Simple mode	17	0.0274202	0.0178834	0.144741	-0.0076312	0.0624716	1.0278	0.992398	1.06446
J06m0z	ebi-a-GCST90018864	Ischemic stroke	FSC-A on HLA DR+ CD8br	Weighted mode	17	-0.00308049	0.0069617	0.664058	-0.0167254	0.0105644	0.996924	0.983414	1.01062
J0xcIR	ebi-a-GCST90018864	Ischemic stroke	CD38 on IgD+ CD24-	MR Egger	17	0.024306	0.0315935	0.45364	-0.0376174	0.0862294	1.0246	0.963081	1.09006
J0xcIR	ebi-a-GCST90018864	Ischemic stroke	CD38 on IgD+ CD24-	Weighted median	17	-0.000387078	0.0209134	0.985233	-0.0413774	0.0406032	0.999613	0.959467	1.04144
J0xcIR	ebi-a-GCST90018864	Ischemic stroke	CD38 on IgD+ CD24-	Inverse variance weighted	17	0.0227062	0.0197573	0.250452	-0.0160182	0.0614305	1.02297	0.984109	1.06336
J0xcIR	ebi-a-GCST90018864	Ischemic stroke	CD38 on IgD+ CD24-	Simple mode	17	0.00936849	0.0320658	0.773915	-0.0534805	0.0722175	1.00941	0.947924	1.07489
J0xcIR	ebi-a-GCST90018864	Ischemic stroke	CD38 on IgD+ CD24-	Weighted mode	17	0.000420076	0.0181925	0.981864	-0.0352373	0.0360774	1.00042	0.965376	1.03674
j3SmfO	ebi-a-GCST90018864	Ischemic stroke	NK AC	MR Egger	22	-0.0234901	0.046438	0.618501	-0.114509	0.0675284	0.976784	0.891804	1.06986
j3SmfO	ebi-a-GCST90018864	Ischemic stroke	NK AC	Weighted median	22	0.0114877	0.0229186	0.616202	-0.0334327	0.0564082	1.01155	0.96712	1.05803
j3SmfO	ebi-a-GCST90018864	Ischemic stroke	NK AC	Inverse variance weighted	22	0.00286095	0.0222301	0.897597	-0.04071	0.0464319	1.00287	0.960108	1.04753
j3SmfO	ebi-a-GCST90018864	Ischemic stroke	NK AC	Simple mode	22	0.0303005	0.0357218	0.405872	-0.0397142	0.100315	1.03076	0.961064	1.10552
j3SmfO	ebi-a-GCST90018864	Ischemic stroke	NK AC	Weighted mode	22	0.0118467	0.0250244	0.640808	-0.0372011	0.0608945	1.01192	0.963482	1.06279
j4Yq5Q	ebi-a-GCST90018864	Ischemic stroke	CD33 on CD14+ monocyte	MR Egger	21	0.00560789	0.013506	0.682636	-0.0208639	0.0320797	1.00562	0.979352	1.0326
j4Yq5Q	ebi-a-GCST90018864	Ischemic stroke	CD33 on CD14+ monocyte	Weighted median	21	0.0105381	0.00820757	0.19916	-0.00554875	0.0266249	1.01059	0.994467	1.02698
j4Yq5Q	ebi-a-GCST90018864	Ischemic stroke	CD33 on CD14+ monocyte	Inverse variance weighted	21	0.0112764	0.00843605	0.181323	-0.00525824	0.0278111	1.01134	0.994756	1.0282
j4Yq5Q	ebi-a-GCST90018864	Ischemic stroke	CD33 on CD14+ monocyte	Simple mode	21	-0.00454009	0.0215511	0.835279	-0.0467803	0.0377001	0.99547	0.954297	1.03842
j4Yq5Q	ebi-a-GCST90018864	Ischemic stroke	CD33 on CD14+ monocyte	Weighted mode	21	0.0090475	0.00828737	0.287933	-0.00719575	0.0252907	1.00909	0.99283	1.02561
j6FQEw	ebi-a-GCST90018864	Ischemic stroke	CD45RA on naive CD4+	MR Egger	34	-0.00921996	0.0124011	0.462616	-0.0335261	0.0150862	0.990822	0.96703	1.0152
j6FQEw	ebi-a-GCST90018864	Ischemic stroke	CD45RA on naive CD4+	Weighted median	34	-0.0112539	0.0129989	0.386623	-0.0367317	0.0142239	0.988809	0.963935	1.01433
j6FQEw	ebi-a-GCST90018864	Ischemic stroke	CD45RA on naive CD4+	Inverse variance weighted	34	-0.00813446	0.00912816	0.372855	-0.0260257	0.00975674	0.991899	0.97431	1.0098
j6FQEw	ebi-a-GCST90018864	Ischemic stroke	CD45RA on naive CD4+	Simple mode	34	0.00534992	0.02058	0.796512	-0.034987	0.0456868	1.00536	0.965618	1.04675
j6FQEw	ebi-a-GCST90018864	Ischemic stroke	CD45RA on naive CD4+	Weighted mode	34	-0.0146089	0.0110979	0.197122	-0.0363608	0.00714302	0.985497	0.964292	1.00717
jAKayC	ebi-a-GCST90018864	Ischemic stroke	CD11b on basophil	MR Egger	19	0.00458	0.0294335	0.878177	-0.0531097	0.0622697	1.00459	0.948276	1.06425
jAKayC	ebi-a-GCST90018864	Ischemic stroke	CD11b on basophil	Weighted median	19	-0.00354767	0.0149362	0.812253	-0.0328227	0.0257274	0.996459	0.96771	1.02606
jAKayC	ebi-a-GCST90018864	Ischemic stroke	CD11b on basophil	Inverse variance weighted	19	-0.00229272	0.0112069	0.837899	-0.0242582	0.0196728	0.99771	0.976034	1.01987
jAKayC	ebi-a-GCST90018864	Ischemic stroke	CD11b on basophil	Simple mode	19	-0.00634942	0.0206194	0.761667	-0.0467635	0.0340647	0.993671	0.954313	1.03465
jAKayC	ebi-a-GCST90018864	Ischemic stroke	CD11b on basophil	Weighted mode	19	-0.00499366	0.0182343	0.787309	-0.0407328	0.0307455	0.995019	0.960086	1.03122
jAV6vL	ebi-a-GCST90018864	Ischemic stroke	CD33br HLA DR+ CD14dim AC	MR Egger	29	-0.0121359	0.0106585	0.264867	-0.0330265	0.00875473	0.987937	0.967513	1.00879
jAV6vL	ebi-a-GCST90018864	Ischemic stroke	CD33br HLA DR+ CD14dim AC	Weighted median	29	-0.00769141	0.0105309	0.465167	-0.028332	0.0129492	0.992338	0.972066	1.01303
jAV6vL	ebi-a-GCST90018864	Ischemic stroke	CD33br HLA DR+ CD14dim AC	Inverse variance weighted	29	-0.00849606	0.00754163	0.259931	-0.0232777	0.00628554	0.99154	0.976991	1.00631
jAV6vL	ebi-a-GCST90018864	Ischemic stroke	CD33br HLA DR+ CD14dim AC	Simple mode	29	-0.0100101	0.0163361	0.544982	-0.0420289	0.0220087	0.99004	0.958842	1.02225
jAV6vL	ebi-a-GCST90018864	Ischemic stroke	CD33br HLA DR+ CD14dim AC	Weighted mode	29	-0.00894018	0.0112045	0.431637	-0.030901	0.0130206	0.9911	0.969572	1.01311
jEVgau	ebi-a-GCST90018864	Ischemic stroke	CD33 on CD33br HLA DR+	MR Egger	24	0.008519	0.0154145	0.586068	-0.0216935	0.0387315	1.00856	0.97854	1.03949
jEVgau	ebi-a-GCST90018864	Ischemic stroke	CD33 on CD33br HLA DR+	Weighted median	24	0.009685	0.00726611	0.182565	-0.00455657	0.0239266	1.00973	0.995454	1.02422
jEVgau	ebi-a-GCST90018864	Ischemic stroke	CD33 on CD33br HLA DR+	Inverse variance weighted	24	0.0102229	0.00942134	0.277885	-0.0082429	0.0286888	1.01028	0.991791	1.0291
jEVgau	ebi-a-GCST90018864	Ischemic stroke	CD33 on CD33br HLA DR+	Simple mode	24	-0.00121535	0.0150852	0.936484	-0.0307823	0.0283516	0.998785	0.969687	1.02876
jEVgau	ebi-a-GCST90018864	Ischemic stroke	CD33 on CD33br HLA DR+	Weighted mode	24	0.00867018	0.00699615	0.22774	-0.00504228	0.0223826	1.00871	0.99497	1.02264
JizURi	ebi-a-GCST90018864	Ischemic stroke	CD14+ CD16+ monocyte AC	MR Egger	21	0.00269805	0.019459	0.891183	-0.0354415	0.0408376	1.0027	0.965179	1.04168
JizURi	ebi-a-GCST90018864	Ischemic stroke	CD14+ CD16+ monocyte AC	Weighted median	21	0.0165487	0.0183204	0.36637	-0.0193593	0.0524567	1.01669	0.980827	1.05386
JizURi	ebi-a-GCST90018864	Ischemic stroke	CD14+ CD16+ monocyte AC	Inverse variance weighted	21	0.0153701	0.0121403	0.205497	-0.00842479	0.039165	1.01549	0.991611	1.03994
JizURi	ebi-a-GCST90018864	Ischemic stroke	CD14+ CD16+ monocyte AC	Simple mode	21	0.0190405	0.0260504	0.473312	-0.0320184	0.0700994	1.01922	0.968489	1.07261
JizURi	ebi-a-GCST90018864	Ischemic stroke	CD14+ CD16+ monocyte AC	Weighted mode	21	0.0140876	0.0164476	0.401859	-0.0181496	0.0463248	1.01419	0.982014	1.04741
JNOHq7	ebi-a-GCST90018864	Ischemic stroke	CD11c on CD62L+ myeloid DC	MR Egger	28	-0.0250332	0.0157612	0.124312	-0.0559253	0.00585884	0.975278	0.94561	1.00588
JNOHq7	ebi-a-GCST90018864	Ischemic stroke	CD11c on CD62L+ myeloid DC	Weighted median	28	-0.0110993	0.0153642	0.470042	-0.0412132	0.0190146	0.988962	0.959625	1.0192
JNOHq7	ebi-a-GCST90018864	Ischemic stroke	CD11c on CD62L+ myeloid DC	Inverse variance weighted	28	0.000113235	0.0109601	0.991757	-0.0213687	0.0215951	1.00011	0.978858	1.02183
JNOHq7	ebi-a-GCST90018864	Ischemic stroke	CD11c on CD62L+ myeloid DC	Simple mode	28	0.0375824	0.0251465	0.146631	-0.0117047	0.0868696	1.0383	0.988364	1.09075
JNOHq7	ebi-a-GCST90018864	Ischemic stroke	CD11c on CD62L+ myeloid DC	Weighted mode	28	-0.00322365	0.0137005	0.815755	-0.0300766	0.0236293	0.996782	0.970371	1.02391
jnzUI3	ebi-a-GCST90018864	Ischemic stroke	CD19 on IgD- CD27-	MR Egger	26	-0.0483184	0.036957	0.203456	-0.120754	0.0241173	0.95283	0.886252	1.02441
jnzUI3	ebi-a-GCST90018864	Ischemic stroke	CD19 on IgD- CD27-	Weighted median	26	-0.0464001	0.0241105	0.0542954	-0.0936567	0.000856586	0.95466	0.910595	1.00086
jnzUI3	ebi-a-GCST90018864	Ischemic stroke	CD19 on IgD- CD27-	Inverse variance weighted	26	-0.0437627	0.0170721	0.010365	-0.077224	-0.0103014	0.957181	0.925682	0.989751
jnzUI3	ebi-a-GCST90018864	Ischemic stroke	CD19 on IgD- CD27-	Simple mode	26	-0.0645815	0.0399607	0.118618	-0.142904	0.0137414	0.93746	0.866837	1.01384
jnzUI3	ebi-a-GCST90018864	Ischemic stroke	CD19 on IgD- CD27-	Weighted mode	26	-0.059821	0.0338421	0.0893248	-0.126152	0.00650955	0.941933	0.881481	1.00653
joCttT	ebi-a-GCST90018864	Ischemic stroke	CD39+ secreting Treg %CD4 Treg	MR Egger	22	-0.000595861	0.0104504	0.955096	-0.0210786	0.0198868	0.999404	0.979142	1.02009
joCttT	ebi-a-GCST90018864	Ischemic stroke	CD39+ secreting Treg %CD4 Treg	Weighted median	22	-0.00470126	0.0114584	0.681594	-0.0271598	0.0177573	0.99531	0.973206	1.01792
joCttT	ebi-a-GCST90018864	Ischemic stroke	CD39+ secreting Treg %CD4 Treg	Inverse variance weighted	22	-0.0093791	0.00820715	0.253123	-0.0254651	0.00670691	0.990665	0.974856	1.00673
joCttT	ebi-a-GCST90018864	Ischemic stroke	CD39+ secreting Treg %CD4 Treg	Simple mode	22	-0.000106683	0.0217576	0.996134	-0.0427516	0.0425383	0.999893	0.958149	1.04346
joCttT	ebi-a-GCST90018864	Ischemic stroke	CD39+ secreting Treg %CD4 Treg	Weighted mode	22	-0.00477005	0.00907674	0.604724	-0.0225605	0.0130204	0.995241	0.977692	1.01311
JqcwSU	ebi-a-GCST90018864	Ischemic stroke	CD19 on IgD- CD38br	MR Egger	16	-0.0235105	0.0373739	0.539439	-0.0967634	0.0497424	0.976764	0.907771	1.051
JqcwSU	ebi-a-GCST90018864	Ischemic stroke	CD19 on IgD- CD38br	Weighted median	16	-0.00982767	0.029468	0.738755	-0.067585	0.0479296	0.99022	0.934648	1.0491
JqcwSU	ebi-a-GCST90018864	Ischemic stroke	CD19 on IgD- CD38br	Inverse variance weighted	16	0.000774172	0.022307	0.972315	-0.0429476	0.044496	1.00077	0.957962	1.0455
JqcwSU	ebi-a-GCST90018864	Ischemic stroke	CD19 on IgD- CD38br	Simple mode	16	-0.0301322	0.0388846	0.450435	-0.106346	0.0460816	0.970317	0.899114	1.04716
JqcwSU	ebi-a-GCST90018864	Ischemic stroke	CD19 on IgD- CD38br	Weighted mode	16	-0.011787	0.0299523	0.699467	-0.0704935	0.0469194	0.988282	0.931934	1.04804
jRqoZC	ebi-a-GCST90018864	Ischemic stroke	CD28 on resting Treg	MR Egger	6	-0.0514563	0.0400617	0.268334	-0.129977	0.0270646	0.949845	0.878115	1.02743
jRqoZC	ebi-a-GCST90018864	Ischemic stroke	CD28 on resting Treg	Weighted median	6	-0.0615795	0.0261639	0.0185922	-0.112861	-0.0102983	0.940278	0.893275	0.989755
jRqoZC	ebi-a-GCST90018864	Ischemic stroke	CD28 on resting Treg	Inverse variance weighted	6	-0.0773345	0.0214824	0.00031834	-0.11944	-0.035229	0.92558	0.887417	0.965384
jRqoZC	ebi-a-GCST90018864	Ischemic stroke	CD28 on resting Treg	Simple mode	6	-0.0707361	0.0394123	0.132647	-0.147984	0.00651198	0.931708	0.862445	1.00653
jRqoZC	ebi-a-GCST90018864	Ischemic stroke	CD28 on resting Treg	Weighted mode	6	-0.0592908	0.0290655	0.0968807	-0.116259	-0.00232243	0.942433	0.890245	0.99768
Jsyyha	ebi-a-GCST90018864	Ischemic stroke	CD45RA+ CD28- CD8br %T cell	MR Egger	211	-0.000225167	0.000207939	0.280124	-0.000632728	0.000182395	0.999775	0.999367	1.00018
Jsyyha	ebi-a-GCST90018864	Ischemic stroke	CD45RA+ CD28- CD8br %T cell	Weighted median	211	-6.8585e-05	0.000226526	0.762066	-0.000512575	0.000375405	0.999931	0.999488	1.00038
Jsyyha	ebi-a-GCST90018864	Ischemic stroke	CD45RA+ CD28- CD8br %T cell	Inverse variance weighted	211	-7.48665e-05	0.000151107	0.620281	-0.000371037	0.000221304	0.999925	0.999629	1.00022
Jsyyha	ebi-a-GCST90018864	Ischemic stroke	CD45RA+ CD28- CD8br %T cell	Simple mode	211	3.07416e-05	0.000354377	0.930954	-0.000663838	0.000725321	1.00003	0.999336	1.00073
Jsyyha	ebi-a-GCST90018864	Ischemic stroke	CD45RA+ CD28- CD8br %T cell	Weighted mode	211	3.07416e-05	0.000181775	0.865866	-0.000325537	0.00038702	1.00003	0.999675	1.00039
jUq48Q	ebi-a-GCST90018864	Ischemic stroke	Memory B cell %B cell	MR Egger	28	-0.0144279	0.0217698	0.513325	-0.0570967	0.0282409	0.985676	0.944503	1.02864
jUq48Q	ebi-a-GCST90018864	Ischemic stroke	Memory B cell %B cell	Weighted median	28	-0.00348213	0.0183657	0.849623	-0.0394788	0.0325146	0.996524	0.96129	1.03305
jUq48Q	ebi-a-GCST90018864	Ischemic stroke	Memory B cell %B cell	Inverse variance weighted	28	-0.00161516	0.0128791	0.900199	-0.0268583	0.0236279	0.998386	0.973499	1.02391
jUq48Q	ebi-a-GCST90018864	Ischemic stroke	Memory B cell %B cell	Simple mode	28	0.0149971	0.0317638	0.640618	-0.04726	0.0772541	1.01511	0.953839	1.08032
jUq48Q	ebi-a-GCST90018864	Ischemic stroke	Memory B cell %B cell	Weighted mode	28	-0.00228566	0.022645	0.920348	-0.0466699	0.0420986	0.997717	0.954402	1.043
JUWkO6	ebi-a-GCST90018864	Ischemic stroke	HLA DR on HLA DR+ NK	MR Egger	28	-0.00606372	0.0161883	0.711015	-0.0377928	0.0256654	0.993955	0.962912	1.026
JUWkO6	ebi-a-GCST90018864	Ischemic stroke	HLA DR on HLA DR+ NK	Weighted median	28	0.000457488	0.0126887	0.971239	-0.0244124	0.0253274	1.00046	0.975883	1.02565
JUWkO6	ebi-a-GCST90018864	Ischemic stroke	HLA DR on HLA DR+ NK	Inverse variance weighted	28	0.00728002	0.0102499	0.477549	-0.0128098	0.0273699	1.00731	0.987272	1.02775
JUWkO6	ebi-a-GCST90018864	Ischemic stroke	HLA DR on HLA DR+ NK	Simple mode	28	0.00206659	0.0201041	0.918886	-0.0373374	0.0414706	1.00207	0.963351	1.04234
JUWkO6	ebi-a-GCST90018864	Ischemic stroke	HLA DR on HLA DR+ NK	Weighted mode	28	-0.00041907	0.0146775	0.977432	-0.0291871	0.0283489	0.999581	0.971235	1.02875
JwZ9zf	ebi-a-GCST90018864	Ischemic stroke	Naive CD8br AC	MR Egger	28	0.00726531	0.015705	0.647492	-0.0235165	0.0380472	1.00729	0.976758	1.03878
JwZ9zf	ebi-a-GCST90018864	Ischemic stroke	Naive CD8br AC	Weighted median	28	0.0160608	0.0191022	0.400469	-0.0213795	0.0535011	1.01619	0.978847	1.05496
JwZ9zf	ebi-a-GCST90018864	Ischemic stroke	Naive CD8br AC	Inverse variance weighted	28	0.00582475	0.0125854	0.643495	-0.0188426	0.0304921	1.00584	0.981334	1.03096
JwZ9zf	ebi-a-GCST90018864	Ischemic stroke	Naive CD8br AC	Simple mode	28	0.0481449	0.0355302	0.186634	-0.0214944	0.117784	1.04932	0.978735	1.125
JwZ9zf	ebi-a-GCST90018864	Ischemic stroke	Naive CD8br AC	Weighted mode	28	0.0103813	0.0164125	0.532368	-0.0217873	0.0425498	1.01044	0.978448	1.04347
jxYpfj	ebi-a-GCST90018864	Ischemic stroke	HVEM on EM CD4+	MR Egger	22	0.0175365	0.0162808	0.294245	-0.0143739	0.0494469	1.01769	0.985729	1.05069
jxYpfj	ebi-a-GCST90018864	Ischemic stroke	HVEM on EM CD4+	Weighted median	22	-0.0022769	0.0121579	0.851443	-0.0261065	0.0215527	0.997726	0.974231	1.02179
jxYpfj	ebi-a-GCST90018864	Ischemic stroke	HVEM on EM CD4+	Inverse variance weighted	22	-0.00968325	0.00809005	0.231333	-0.0255398	0.00617325	0.990363	0.974784	1.00619
jxYpfj	ebi-a-GCST90018864	Ischemic stroke	HVEM on EM CD4+	Simple mode	22	-0.0201364	0.0195819	0.3155	-0.0585169	0.0182441	0.980065	0.943162	1.01841
jxYpfj	ebi-a-GCST90018864	Ischemic stroke	HVEM on EM CD4+	Weighted mode	22	-0.00182427	0.0141319	0.898515	-0.0295227	0.0258742	0.998177	0.970909	1.02621
JY1XXp	ebi-a-GCST90018864	Ischemic stroke	Activated & resting Treg %CD4+	MR Egger	30	0.00476477	0.0167708	0.778416	-0.028106	0.0376355	1.00478	0.972285	1.03835
JY1XXp	ebi-a-GCST90018864	Ischemic stroke	Activated & resting Treg %CD4+	Weighted median	30	-0.00289719	0.0158289	0.854773	-0.0339218	0.0281274	0.997107	0.966647	1.02853
JY1XXp	ebi-a-GCST90018864	Ischemic stroke	Activated & resting Treg %CD4+	Inverse variance weighted	30	0.00879827	0.0112193	0.43292	-0.0131916	0.0307882	1.00884	0.986895	1.03127
JY1XXp	ebi-a-GCST90018864	Ischemic stroke	Activated & resting Treg %CD4+	Simple mode	30	0.00387934	0.0267456	0.885678	-0.048542	0.0563007	1.00389	0.952617	1.05792
JY1XXp	ebi-a-GCST90018864	Ischemic stroke	Activated & resting Treg %CD4+	Weighted mode	30	-0.00955148	0.0165947	0.569342	-0.0420771	0.0229741	0.990494	0.958796	1.02324
JytClo	ebi-a-GCST90018864	Ischemic stroke	CD45 on CD33dim HLA DR+ CD11b-	MR Egger	9	-0.0265358	0.172978	0.882407	-0.365574	0.312502	0.973813	0.693799	1.36684
JytClo	ebi-a-GCST90018864	Ischemic stroke	CD45 on CD33dim HLA DR+ CD11b-	Weighted median	9	0.0361986	0.0289921	0.211824	-0.020626	0.0930231	1.03686	0.979585	1.09749
JytClo	ebi-a-GCST90018864	Ischemic stroke	CD45 on CD33dim HLA DR+ CD11b-	Inverse variance weighted	9	0.0112884	0.0255442	0.658549	-0.0387782	0.061355	1.01135	0.961964	1.06328
JytClo	ebi-a-GCST90018864	Ischemic stroke	CD45 on CD33dim HLA DR+ CD11b-	Simple mode	9	0.0721157	0.0501593	0.188451	-0.0261966	0.170428	1.07478	0.974144	1.18581
JytClo	ebi-a-GCST90018864	Ischemic stroke	CD45 on CD33dim HLA DR+ CD11b-	Weighted mode	9	0.0615805	0.0477971	0.233626	-0.0321018	0.155263	1.06352	0.968408	1.16796
jZX0kg	ebi-a-GCST90018864	Ischemic stroke	CD62L- DC %DC	MR Egger	24	0.00134571	0.017171	0.938241	-0.0323094	0.0350008	1.00135	0.968207	1.03562
jZX0kg	ebi-a-GCST90018864	Ischemic stroke	CD62L- DC %DC	Weighted median	24	-0.0240706	0.0181492	0.184752	-0.059643	0.0115018	0.976217	0.942101	1.01157
jZX0kg	ebi-a-GCST90018864	Ischemic stroke	CD62L- DC %DC	Inverse variance weighted	24	-0.0242529	0.0134642	0.0716573	-0.0506427	0.00213691	0.976039	0.950618	1.00214
jZX0kg	ebi-a-GCST90018864	Ischemic stroke	CD62L- DC %DC	Simple mode	24	-0.0485226	0.0310258	0.131486	-0.109333	0.0122879	0.952636	0.896432	1.01236
jZX0kg	ebi-a-GCST90018864	Ischemic stroke	CD62L- DC %DC	Weighted mode	24	-0.0154894	0.0212142	0.472675	-0.0570692	0.0260904	0.98463	0.944529	1.02643
JZz4fC	ebi-a-GCST90018864	Ischemic stroke	IgD- CD38- %lymphocyte	MR Egger	29	0.025687	0.0221199	0.255699	-0.017668	0.0690421	1.02602	0.982487	1.07148
JZz4fC	ebi-a-GCST90018864	Ischemic stroke	IgD- CD38- %lymphocyte	Weighted median	29	0.00982472	0.0211753	0.642669	-0.0316789	0.0513283	1.00987	0.968818	1.05267
JZz4fC	ebi-a-GCST90018864	Ischemic stroke	IgD- CD38- %lymphocyte	Inverse variance weighted	29	0.0149739	0.013274	0.259295	-0.0110432	0.0409909	1.01509	0.989018	1.04184
JZz4fC	ebi-a-GCST90018864	Ischemic stroke	IgD- CD38- %lymphocyte	Simple mode	29	-0.00412235	0.0356985	0.908891	-0.0740914	0.0658467	0.995886	0.928587	1.06806
JZz4fC	ebi-a-GCST90018864	Ischemic stroke	IgD- CD38- %lymphocyte	Weighted mode	29	0.00443561	0.0212881	0.836455	-0.0372891	0.0461603	1.00445	0.963398	1.04724
K0yyLH	ebi-a-GCST90018864	Ischemic stroke	CD25hi %CD4+	MR Egger	26	0.0278562	0.0290457	0.347096	-0.0290732	0.0847857	1.02825	0.971345	1.08848
K0yyLH	ebi-a-GCST90018864	Ischemic stroke	CD25hi %CD4+	Weighted median	26	0.0338565	0.0207106	0.102104	-0.00673634	0.0744493	1.03444	0.993286	1.07729
K0yyLH	ebi-a-GCST90018864	Ischemic stroke	CD25hi %CD4+	Inverse variance weighted	26	0.0189486	0.0167209	0.257117	-0.0138243	0.0517215	1.01913	0.986271	1.05308
K0yyLH	ebi-a-GCST90018864	Ischemic stroke	CD25hi %CD4+	Simple mode	26	0.0311414	0.0318327	0.337307	-0.0312507	0.0935335	1.03163	0.969233	1.09805
K0yyLH	ebi-a-GCST90018864	Ischemic stroke	CD25hi %CD4+	Weighted mode	26	0.0362511	0.0196173	0.0764798	-0.00219881	0.0747011	1.03692	0.997804	1.07756
K3TX1b	ebi-a-GCST90018864	Ischemic stroke	CCR2 on CD14- CD16-	MR Egger	19	0.0133321	0.0270582	0.628514	-0.039702	0.0663662	1.01342	0.961076	1.06862
K3TX1b	ebi-a-GCST90018864	Ischemic stroke	CCR2 on CD14- CD16-	Weighted median	19	0.0229519	0.0243608	0.346107	-0.0247952	0.0706991	1.02322	0.97551	1.07326
K3TX1b	ebi-a-GCST90018864	Ischemic stroke	CCR2 on CD14- CD16-	Inverse variance weighted	19	0.0118083	0.0169863	0.486951	-0.0214848	0.0451014	1.01188	0.978744	1.04613
K3TX1b	ebi-a-GCST90018864	Ischemic stroke	CCR2 on CD14- CD16-	Simple mode	19	0.0281377	0.034778	0.429042	-0.0400271	0.0963025	1.02854	0.960763	1.10109
K3TX1b	ebi-a-GCST90018864	Ischemic stroke	CCR2 on CD14- CD16-	Weighted mode	19	0.0294586	0.0238601	0.232841	-0.0173072	0.0762244	1.0299	0.982842	1.0792
K5l0TW	ebi-a-GCST90018864	Ischemic stroke	CD4 on activated Treg	MR Egger	26	-0.00353508	0.0145238	0.809765	-0.0320017	0.0249316	0.996471	0.968505	1.02524
K5l0TW	ebi-a-GCST90018864	Ischemic stroke	CD4 on activated Treg	Weighted median	26	-0.00719902	0.0126689	0.569868	-0.03203	0.0176319	0.992827	0.968478	1.01779
K5l0TW	ebi-a-GCST90018864	Ischemic stroke	CD4 on activated Treg	Inverse variance weighted	26	-0.00594612	0.0101463	0.557849	-0.0258328	0.0139406	0.994072	0.974498	1.01404
K5l0TW	ebi-a-GCST90018864	Ischemic stroke	CD4 on activated Treg	Simple mode	26	-0.0041363	0.0210644	0.845913	-0.0454226	0.03715	0.995872	0.955594	1.03785
K5l0TW	ebi-a-GCST90018864	Ischemic stroke	CD4 on activated Treg	Weighted mode	26	-0.0103128	0.0127351	0.425703	-0.0352736	0.0146481	0.98974	0.965341	1.01476
k7NEWF	ebi-a-GCST90018864	Ischemic stroke	IgD- CD38dim AC	MR Egger	20	-0.025506	0.0386943	0.518133	-0.101347	0.0503348	0.974817	0.90362	1.05162
k7NEWF	ebi-a-GCST90018864	Ischemic stroke	IgD- CD38dim AC	Weighted median	20	-0.0106765	0.0306677	0.727739	-0.0707853	0.0494323	0.98938	0.931662	1.05067
k7NEWF	ebi-a-GCST90018864	Ischemic stroke	IgD- CD38dim AC	Inverse variance weighted	20	-0.00413945	0.019561	0.832406	-0.0424791	0.0342002	0.995869	0.958411	1.03479
k7NEWF	ebi-a-GCST90018864	Ischemic stroke	IgD- CD38dim AC	Simple mode	20	-0.0305135	0.0480742	0.533182	-0.124739	0.0637119	0.969947	0.882727	1.06579
k7NEWF	ebi-a-GCST90018864	Ischemic stroke	IgD- CD38dim AC	Weighted mode	20	-0.016747	0.0347798	0.63565	-0.0849154	0.0514214	0.983392	0.91859	1.05277
K85AY2	ebi-a-GCST90018864	Ischemic stroke	CX3CR1 on CD14+ CD16+ monocyte	MR Egger	34	-0.0139647	0.00968046	0.158859	-0.0329384	0.00500897	0.986132	0.967598	1.00502
K85AY2	ebi-a-GCST90018864	Ischemic stroke	CX3CR1 on CD14+ CD16+ monocyte	Weighted median	34	-0.00919215	0.00875734	0.293878	-0.0263565	0.00797223	0.99085	0.973988	1.008
K85AY2	ebi-a-GCST90018864	Ischemic stroke	CX3CR1 on CD14+ CD16+ monocyte	Inverse variance weighted	34	-0.010305	0.0069304	0.137032	-0.0238886	0.00327853	0.989748	0.976394	1.00328
K85AY2	ebi-a-GCST90018864	Ischemic stroke	CX3CR1 on CD14+ CD16+ monocyte	Simple mode	34	-0.0308215	0.0167161	0.0742049	-0.0635851	0.00194212	0.969649	0.938394	1.00194
K85AY2	ebi-a-GCST90018864	Ischemic stroke	CX3CR1 on CD14+ CD16+ monocyte	Weighted mode	34	-0.0102328	0.00717534	0.163231	-0.0242964	0.00383089	0.989819	0.975996	1.00384
ka0yhZ	ebi-a-GCST90018864	Ischemic stroke	HLA DR+ CD8br %T cell	MR Egger	33	0.0186848	0.0119631	0.128471	-0.00476289	0.0421325	1.01886	0.995248	1.04303
ka0yhZ	ebi-a-GCST90018864	Ischemic stroke	HLA DR+ CD8br %T cell	Weighted median	33	-0.00354366	0.0130941	0.786675	-0.0292081	0.0221208	0.996463	0.971214	1.02237
ka0yhZ	ebi-a-GCST90018864	Ischemic stroke	HLA DR+ CD8br %T cell	Inverse variance weighted	33	0.00778022	0.00827825	0.3473	-0.00844515	0.0240056	1.00781	0.99159	1.0243
ka0yhZ	ebi-a-GCST90018864	Ischemic stroke	HLA DR+ CD8br %T cell	Simple mode	33	-0.00511891	0.0213031	0.811638	-0.0468729	0.0366351	0.994894	0.954209	1.03731
ka0yhZ	ebi-a-GCST90018864	Ischemic stroke	HLA DR+ CD8br %T cell	Weighted mode	33	0.00518552	0.0123869	0.678282	-0.0190927	0.0294638	1.0052	0.981088	1.0299
KapIbH	ebi-a-GCST90018864	Ischemic stroke	CD28- CD25++ CD8br AC	MR Egger	25	0.0122227	0.0142518	0.39995	-0.0157109	0.0401562	1.0123	0.984412	1.04097
KapIbH	ebi-a-GCST90018864	Ischemic stroke	CD28- CD25++ CD8br AC	Weighted median	25	0.0106106	0.0144598	0.463071	-0.0177307	0.0389519	1.01067	0.982426	1.03972
KapIbH	ebi-a-GCST90018864	Ischemic stroke	CD28- CD25++ CD8br AC	Inverse variance weighted	25	0.0139061	0.0101321	0.169912	-0.00595274	0.033765	1.014	0.994065	1.03434
KapIbH	ebi-a-GCST90018864	Ischemic stroke	CD28- CD25++ CD8br AC	Simple mode	25	-0.00940797	0.0255538	0.715979	-0.0594934	0.0406775	0.990636	0.942242	1.04152
KapIbH	ebi-a-GCST90018864	Ischemic stroke	CD28- CD25++ CD8br AC	Weighted mode	25	0.0105489	0.0129368	0.422853	-0.0148072	0.0359049	1.0106	0.985302	1.03656
kBWRld	ebi-a-GCST90018864	Ischemic stroke	Lymphocyte %leukocyte	MR Egger	22	-0.00203537	0.0130398	0.877528	-0.0275935	0.0235227	0.997967	0.972784	1.0238
kBWRld	ebi-a-GCST90018864	Ischemic stroke	Lymphocyte %leukocyte	Weighted median	22	-0.00493891	0.00881664	0.575357	-0.0222195	0.0123417	0.995073	0.978026	1.01242
kBWRld	ebi-a-GCST90018864	Ischemic stroke	Lymphocyte %leukocyte	Inverse variance weighted	22	0.000613409	0.0110138	0.955585	-0.0209737	0.0222005	1.00061	0.979245	1.02245
kBWRld	ebi-a-GCST90018864	Ischemic stroke	Lymphocyte %leukocyte	Simple mode	22	0.0199829	0.030833	0.523942	-0.0404497	0.0804156	1.02018	0.960357	1.08374
kBWRld	ebi-a-GCST90018864	Ischemic stroke	Lymphocyte %leukocyte	Weighted mode	22	-0.00304089	0.00797613	0.706849	-0.0186741	0.0125923	0.996964	0.981499	1.01267
KCthRZ	ebi-a-GCST90018864	Ischemic stroke	CD3 on EM CD4+	MR Egger	19	0.0111292	0.0168267	0.51722	-0.0218511	0.0441095	1.01119	0.978386	1.0451
KCthRZ	ebi-a-GCST90018864	Ischemic stroke	CD3 on EM CD4+	Weighted median	19	0.0163775	0.0141203	0.246108	-0.0112983	0.0440532	1.01651	0.988765	1.04504
KCthRZ	ebi-a-GCST90018864	Ischemic stroke	CD3 on EM CD4+	Inverse variance weighted	19	0.0100393	0.0104857	0.338354	-0.0105127	0.0305912	1.01009	0.989542	1.03106
KCthRZ	ebi-a-GCST90018864	Ischemic stroke	CD3 on EM CD4+	Simple mode	19	0.0186556	0.0197466	0.357296	-0.0200477	0.0573588	1.01883	0.980152	1.05904
KCthRZ	ebi-a-GCST90018864	Ischemic stroke	CD3 on EM CD4+	Weighted mode	19	0.0186556	0.0154763	0.243646	-0.011678	0.0489891	1.01883	0.98839	1.05021
KCxndU	ebi-a-GCST90018864	Ischemic stroke	TD CD4+ AC	MR Egger	12	-0.000584389	0.0425372	0.989309	-0.0839574	0.0827886	0.999416	0.91947	1.08631
KCxndU	ebi-a-GCST90018864	Ischemic stroke	TD CD4+ AC	Weighted median	12	-0.0365968	0.022653	0.106194	-0.0809967	0.0078031	0.964065	0.922197	1.00783
KCxndU	ebi-a-GCST90018864	Ischemic stroke	TD CD4+ AC	Inverse variance weighted	12	-0.0332302	0.0171366	0.052485	-0.0668179	0.000357564	0.967316	0.935365	1.00036
KCxndU	ebi-a-GCST90018864	Ischemic stroke	TD CD4+ AC	Simple mode	12	-0.041347	0.0334647	0.242366	-0.106938	0.0242438	0.959496	0.898582	1.02454
KCxndU	ebi-a-GCST90018864	Ischemic stroke	TD CD4+ AC	Weighted mode	12	-0.0382434	0.0275539	0.192622	-0.0922491	0.0157622	0.962479	0.911878	1.01589
KD3qzL	ebi-a-GCST90018864	Ischemic stroke	CD33dim HLA DR+ CD11b+ AC	MR Egger	27	0.0285748	0.0171049	0.107282	-0.00495075	0.0621003	1.02899	0.995061	1.06407
KD3qzL	ebi-a-GCST90018864	Ischemic stroke	CD33dim HLA DR+ CD11b+ AC	Weighted median	27	0.0131854	0.0145738	0.365606	-0.0153792	0.04175	1.01327	0.984738	1.04263
KD3qzL	ebi-a-GCST90018864	Ischemic stroke	CD33dim HLA DR+ CD11b+ AC	Inverse variance weighted	27	0.0123474	0.00998262	0.216127	-0.0072185	0.0319134	1.01242	0.992807	1.03243
KD3qzL	ebi-a-GCST90018864	Ischemic stroke	CD33dim HLA DR+ CD11b+ AC	Simple mode	27	0.00583377	0.0229184	0.801077	-0.0390863	0.0507539	1.00585	0.961668	1.05206
KD3qzL	ebi-a-GCST90018864	Ischemic stroke	CD33dim HLA DR+ CD11b+ AC	Weighted mode	27	0.0166955	0.0207233	0.427759	-0.0239223	0.0573133	1.01684	0.976362	1.05899
KFq6Hv	ebi-a-GCST90018864	Ischemic stroke	CD19 on IgD+ CD38- naive	MR Egger	19	0.0113761	0.0135526	0.412892	-0.015187	0.0379391	1.01144	0.984928	1.03867
KFq6Hv	ebi-a-GCST90018864	Ischemic stroke	CD19 on IgD+ CD38- naive	Weighted median	19	0.00227344	0.0133974	0.865252	-0.0239855	0.0285324	1.00228	0.9763	1.02894
KFq6Hv	ebi-a-GCST90018864	Ischemic stroke	CD19 on IgD+ CD38- naive	Inverse variance weighted	19	0.0105676	0.0100193	0.291554	-0.00907031	0.0302054	1.01062	0.990971	1.03067
KFq6Hv	ebi-a-GCST90018864	Ischemic stroke	CD19 on IgD+ CD38- naive	Simple mode	19	-0.0014386	0.0269222	0.957974	-0.0542061	0.0513289	0.998562	0.947237	1.05267
KFq6Hv	ebi-a-GCST90018864	Ischemic stroke	CD19 on IgD+ CD38- naive	Weighted mode	19	0.00280403	0.0118669	0.815876	-0.0204552	0.0260632	1.00281	0.979753	1.02641
kgk5ek	ebi-a-GCST90018864	Ischemic stroke	CD25 on activated & secreting Treg	MR Egger	20	-0.014638	0.0128325	0.268944	-0.0397897	0.0105136	0.985469	0.960991	1.01057
kgk5ek	ebi-a-GCST90018864	Ischemic stroke	CD25 on activated & secreting Treg	Weighted median	20	-0.0228052	0.0134138	0.0891052	-0.0490962	0.00348574	0.977453	0.952089	1.00349
kgk5ek	ebi-a-GCST90018864	Ischemic stroke	CD25 on activated & secreting Treg	Inverse variance weighted	20	-0.00390855	0.011307	0.729586	-0.0260702	0.0182531	0.996099	0.974267	1.01842
kgk5ek	ebi-a-GCST90018864	Ischemic stroke	CD25 on activated & secreting Treg	Simple mode	20	-0.00978485	0.0259516	0.710321	-0.0606501	0.0410804	0.990263	0.941153	1.04194
kgk5ek	ebi-a-GCST90018864	Ischemic stroke	CD25 on activated & secreting Treg	Weighted mode	20	-0.0136788	0.0110344	0.2302	-0.0353063	0.00794871	0.986414	0.96531	1.00798
kMBbUi	ebi-a-GCST90018864	Ischemic stroke	CD24 on unsw mem	MR Egger	25	-0.00510906	0.0117921	0.668862	-0.0282217	0.0180035	0.994904	0.972173	1.01817
kMBbUi	ebi-a-GCST90018864	Ischemic stroke	CD24 on unsw mem	Weighted median	25	-0.00666433	0.0127894	0.602309	-0.0317315	0.0184029	0.993358	0.968767	1.01857
kMBbUi	ebi-a-GCST90018864	Ischemic stroke	CD24 on unsw mem	Inverse variance weighted	25	-0.00715147	0.00898031	0.425829	-0.0247529	0.0104499	0.992874	0.975551	1.0105
kMBbUi	ebi-a-GCST90018864	Ischemic stroke	CD24 on unsw mem	Simple mode	25	-0.0249928	0.0181022	0.180111	-0.0604731	0.0104875	0.975317	0.941319	1.01054
kMBbUi	ebi-a-GCST90018864	Ischemic stroke	CD24 on unsw mem	Weighted mode	25	-0.0113052	0.010939	0.311683	-0.0327456	0.0101352	0.988758	0.967785	1.01019
kmYa7V	ebi-a-GCST90018864	Ischemic stroke	Naive DN (CD4-CD8-) AC	MR Egger	20	-0.028281	0.0225305	0.225447	-0.0724408	0.0158788	0.972115	0.930121	1.01601
kmYa7V	ebi-a-GCST90018864	Ischemic stroke	Naive DN (CD4-CD8-) AC	Weighted median	20	-0.0114082	0.0177828	0.521177	-0.0462626	0.0234461	0.988657	0.954791	1.02372
kmYa7V	ebi-a-GCST90018864	Ischemic stroke	Naive DN (CD4-CD8-) AC	Inverse variance weighted	20	-0.00661643	0.0137521	0.630429	-0.0335705	0.0203376	0.993405	0.966987	1.02055
kmYa7V	ebi-a-GCST90018864	Ischemic stroke	Naive DN (CD4-CD8-) AC	Simple mode	20	-0.00358892	0.0344214	0.918052	-0.0710549	0.0638771	0.996418	0.931411	1.06596
kmYa7V	ebi-a-GCST90018864	Ischemic stroke	Naive DN (CD4-CD8-) AC	Weighted mode	20	-0.0145241	0.0165213	0.390323	-0.0469058	0.0178577	0.985581	0.954177	1.01802
KngOu4	ebi-a-GCST90018864	Ischemic stroke	CD25 on CD28+ CD4+	MR Egger	5	0.139387	0.0902168	0.220051	-0.0374382	0.316212	1.14957	0.963254	1.37192
KngOu4	ebi-a-GCST90018864	Ischemic stroke	CD25 on CD28+ CD4+	Weighted median	5	0.0755484	0.0416288	0.0695527	-0.00604397	0.157141	1.07848	0.993974	1.17016
KngOu4	ebi-a-GCST90018864	Ischemic stroke	CD25 on CD28+ CD4+	Inverse variance weighted	5	0.0681293	0.0320223	0.0333736	0.00536564	0.130893	1.0705	1.00538	1.13985
KngOu4	ebi-a-GCST90018864	Ischemic stroke	CD25 on CD28+ CD4+	Simple mode	5	0.0778326	0.0516463	0.206279	-0.0233942	0.179059	1.08094	0.976877	1.19609
KngOu4	ebi-a-GCST90018864	Ischemic stroke	CD25 on CD28+ CD4+	Weighted mode	5	0.0874544	0.0487009	0.146964	-0.00799927	0.182908	1.09139	0.992033	1.2007
Kralzp	ebi-a-GCST90018864	Ischemic stroke	CD11b on CD66b++ myeloid cell	MR Egger	18	-0.0135096	0.020849	0.526193	-0.0543736	0.0273545	0.986581	0.947078	1.02773
Kralzp	ebi-a-GCST90018864	Ischemic stroke	CD11b on CD66b++ myeloid cell	Weighted median	18	0.0109974	0.0173046	0.52509	-0.0229196	0.0449143	1.01106	0.977341	1.04594
Kralzp	ebi-a-GCST90018864	Ischemic stroke	CD11b on CD66b++ myeloid cell	Inverse variance weighted	18	0.0092643	0.0120241	0.441018	-0.014303	0.0328316	1.00931	0.985799	1.03338
Kralzp	ebi-a-GCST90018864	Ischemic stroke	CD11b on CD66b++ myeloid cell	Simple mode	18	0.000448163	0.0280418	0.987435	-0.0545138	0.0554101	1.00045	0.946945	1.05697
Kralzp	ebi-a-GCST90018864	Ischemic stroke	CD11b on CD66b++ myeloid cell	Weighted mode	18	0.00998256	0.0158354	0.536818	-0.0210547	0.0410199	1.01003	0.979165	1.04187
KrmEJv	ebi-a-GCST90018864	Ischemic stroke	HVEM on CD45RA- CD4+	MR Egger	20	-0.00618258	0.0108864	0.577107	-0.0275199	0.0151547	0.993836	0.972855	1.01527
KrmEJv	ebi-a-GCST90018864	Ischemic stroke	HVEM on CD45RA- CD4+	Weighted median	20	-0.00619876	0.00923575	0.502112	-0.0243008	0.0119033	0.99382	0.975992	1.01197
KrmEJv	ebi-a-GCST90018864	Ischemic stroke	HVEM on CD45RA- CD4+	Inverse variance weighted	20	-0.0149945	0.00668049	0.0247984	-0.0280883	-0.00190079	0.985117	0.972303	0.998101
KrmEJv	ebi-a-GCST90018864	Ischemic stroke	HVEM on CD45RA- CD4+	Simple mode	20	-0.00725209	0.0158308	0.652076	-0.0382804	0.0237762	0.992774	0.962443	1.02406
KrmEJv	ebi-a-GCST90018864	Ischemic stroke	HVEM on CD45RA- CD4+	Weighted mode	20	-0.00725209	0.00814796	0.384571	-0.0232221	0.00871791	0.992774	0.977045	1.00876
krwjRt	ebi-a-GCST90018864	Ischemic stroke	IgD+ CD38- AC	MR Egger	18	0.0657908	0.0412477	0.130269	-0.0150547	0.146636	1.068	0.985058	1.15793
krwjRt	ebi-a-GCST90018864	Ischemic stroke	IgD+ CD38- AC	Weighted median	18	0.0508819	0.0219713	0.0205673	0.00781815	0.0939456	1.0522	1.00785	1.0985
krwjRt	ebi-a-GCST90018864	Ischemic stroke	IgD+ CD38- AC	Inverse variance weighted	18	0.0132756	0.0202877	0.512876	-0.0264884	0.0530396	1.01336	0.973859	1.05447
krwjRt	ebi-a-GCST90018864	Ischemic stroke	IgD+ CD38- AC	Simple mode	18	-0.0184494	0.0403437	0.653241	-0.0975232	0.0606243	0.98172	0.907081	1.0625
krwjRt	ebi-a-GCST90018864	Ischemic stroke	IgD+ CD38- AC	Weighted mode	18	0.0410059	0.0236629	0.10121	-0.00537337	0.0873851	1.04186	0.994641	1.09132
kuNGC9	ebi-a-GCST90018864	Ischemic stroke	CD25 on unsw mem	MR Egger	24	-0.00783362	0.0126695	0.542724	-0.0326659	0.0169987	0.992197	0.967862	1.01714
kuNGC9	ebi-a-GCST90018864	Ischemic stroke	CD25 on unsw mem	Weighted median	24	-0.0157145	0.0133489	0.239111	-0.0418784	0.0104494	0.984408	0.958986	1.0105
kuNGC9	ebi-a-GCST90018864	Ischemic stroke	CD25 on unsw mem	Inverse variance weighted	24	-0.00763028	0.00935485	0.414701	-0.0259658	0.0107052	0.992399	0.974368	1.01076
kuNGC9	ebi-a-GCST90018864	Ischemic stroke	CD25 on unsw mem	Simple mode	24	-0.0011055	0.0247122	0.964705	-0.0495414	0.0473304	0.998895	0.951666	1.04847
kuNGC9	ebi-a-GCST90018864	Ischemic stroke	CD25 on unsw mem	Weighted mode	24	-0.0157615	0.0113751	0.179155	-0.0380567	0.0065337	0.984362	0.962658	1.00656
kvdoSh	ebi-a-GCST90018864	Ischemic stroke	FSC-A on CD4+	MR Egger	25	0.00937232	0.0175327	0.598082	-0.0249917	0.0437364	1.00942	0.975318	1.04471
kvdoSh	ebi-a-GCST90018864	Ischemic stroke	FSC-A on CD4+	Weighted median	25	0.00374385	0.0149876	0.802745	-0.0256318	0.0331195	1.00375	0.974694	1.03367
kvdoSh	ebi-a-GCST90018864	Ischemic stroke	FSC-A on CD4+	Inverse variance weighted	25	0.0125514	0.0132823	0.344673	-0.0134819	0.0385846	1.01263	0.986609	1.03934
kvdoSh	ebi-a-GCST90018864	Ischemic stroke	FSC-A on CD4+	Simple mode	25	0.0108236	0.0234091	0.647982	-0.0350582	0.0567054	1.01088	0.965549	1.05834
kvdoSh	ebi-a-GCST90018864	Ischemic stroke	FSC-A on CD4+	Weighted mode	25	0.00780048	0.0137128	0.574745	-0.0190766	0.0346775	1.00783	0.981104	1.03529
KVuOOW	ebi-a-GCST90018864	Ischemic stroke	CD20- CD38- %lymphocyte	MR Egger	25	-0.0150856	0.0164817	0.369534	-0.0473896	0.0172185	0.985028	0.953716	1.01737
KVuOOW	ebi-a-GCST90018864	Ischemic stroke	CD20- CD38- %lymphocyte	Weighted median	25	-0.0129414	0.0155624	0.405644	-0.0434436	0.0175608	0.987142	0.957487	1.01772
KVuOOW	ebi-a-GCST90018864	Ischemic stroke	CD20- CD38- %lymphocyte	Inverse variance weighted	25	-0.0140239	0.0108295	0.195332	-0.0352498	0.00720203	0.986074	0.965364	1.00723
KVuOOW	ebi-a-GCST90018864	Ischemic stroke	CD20- CD38- %lymphocyte	Simple mode	25	-0.00507674	0.0277076	0.85616	-0.0593837	0.0492302	0.994936	0.942345	1.05046
KVuOOW	ebi-a-GCST90018864	Ischemic stroke	CD20- CD38- %lymphocyte	Weighted mode	25	-0.0126077	0.013342	0.354097	-0.038758	0.0135427	0.987471	0.961983	1.01363
kW3hKq	ebi-a-GCST90018864	Ischemic stroke	CD19 on CD20- CD38-	MR Egger	20	-0.0214485	0.029635	0.478516	-0.0795331	0.036636	0.97878	0.923547	1.03732
kW3hKq	ebi-a-GCST90018864	Ischemic stroke	CD19 on CD20- CD38-	Weighted median	20	-0.0121502	0.023232	0.600977	-0.0576849	0.0333844	0.987923	0.943947	1.03395
kW3hKq	ebi-a-GCST90018864	Ischemic stroke	CD19 on CD20- CD38-	Inverse variance weighted	20	-0.0022209	0.0165845	0.89347	-0.0347265	0.0302847	0.997782	0.96587	1.03075
kW3hKq	ebi-a-GCST90018864	Ischemic stroke	CD19 on CD20- CD38-	Simple mode	20	-0.00760247	0.0351293	0.830972	-0.0764559	0.0612509	0.992426	0.926394	1.06317
kW3hKq	ebi-a-GCST90018864	Ischemic stroke	CD19 on CD20- CD38-	Weighted mode	20	-0.0135932	0.0227652	0.557486	-0.0582131	0.0310266	0.986499	0.943449	1.03151
l4qDmJ	ebi-a-GCST90018864	Ischemic stroke	CD45RA- CD4+ %T cell	MR Egger	28	-0.00106878	0.00984261	0.914364	-0.0203603	0.0182227	0.998932	0.979846	1.01839
l4qDmJ	ebi-a-GCST90018864	Ischemic stroke	CD45RA- CD4+ %T cell	Weighted median	28	5.40486e-05	0.0078611	0.994514	-0.0153537	0.0154618	1.00005	0.984764	1.01558
l4qDmJ	ebi-a-GCST90018864	Ischemic stroke	CD45RA- CD4+ %T cell	Inverse variance weighted	28	-0.00106274	0.00845487	0.899973	-0.0176343	0.0155088	0.998938	0.98252	1.01563
l4qDmJ	ebi-a-GCST90018864	Ischemic stroke	CD45RA- CD4+ %T cell	Simple mode	28	0.00389623	0.0159107	0.8084	-0.0272887	0.0350811	1.0039	0.97308	1.0357
l4qDmJ	ebi-a-GCST90018864	Ischemic stroke	CD45RA- CD4+ %T cell	Weighted mode	28	-0.00146265	0.0062513	0.81677	-0.0137152	0.0107899	0.998538	0.986378	1.01085
L55mH5	ebi-a-GCST90018864	Ischemic stroke	CD45 on CD8br	MR Egger	27	-0.00766362	0.00514995	0.149232	-0.0177575	0.00243029	0.992366	0.982399	1.00243
L55mH5	ebi-a-GCST90018864	Ischemic stroke	CD45 on CD8br	Weighted median	27	-0.0106915	0.00654919	0.102576	-0.0235279	0.00214491	0.989365	0.976747	1.00215
L55mH5	ebi-a-GCST90018864	Ischemic stroke	CD45 on CD8br	Inverse variance weighted	27	-0.00639976	0.00468432	0.171874	-0.015581	0.00278151	0.993621	0.98454	1.00279
L55mH5	ebi-a-GCST90018864	Ischemic stroke	CD45 on CD8br	Simple mode	27	-0.010517	0.00880284	0.242979	-0.0277706	0.00673657	0.989538	0.972611	1.00676
L55mH5	ebi-a-GCST90018864	Ischemic stroke	CD45 on CD8br	Weighted mode	27	-0.0111879	0.00613381	0.0796717	-0.0232102	0.000834378	0.988874	0.977057	1.00083
l8uJbj	ebi-a-GCST90018864	Ischemic stroke	DC AC	MR Egger	21	0.00765366	0.0336403	0.822454	-0.0582813	0.0735886	1.00768	0.943385	1.07636
l8uJbj	ebi-a-GCST90018864	Ischemic stroke	DC AC	Weighted median	21	0.000343268	0.0257683	0.989371	-0.0501626	0.0508492	1.00034	0.951075	1.05216
l8uJbj	ebi-a-GCST90018864	Ischemic stroke	DC AC	Inverse variance weighted	21	-0.0157686	0.0177203	0.373539	-0.0505004	0.0189631	0.984355	0.950754	1.01914
l8uJbj	ebi-a-GCST90018864	Ischemic stroke	DC AC	Simple mode	21	-0.0503848	0.0427069	0.251931	-0.13409	0.0333208	0.950863	0.874511	1.03388
l8uJbj	ebi-a-GCST90018864	Ischemic stroke	DC AC	Weighted mode	21	-0.0100218	0.031113	0.750712	-0.0710033	0.0509597	0.990028	0.931459	1.05228
laJ67j	ebi-a-GCST90018864	Ischemic stroke	BAFF-R on CD20-	MR Egger	14	-0.00198346	0.0304212	0.949088	-0.0616089	0.057642	0.998019	0.940251	1.05934
laJ67j	ebi-a-GCST90018864	Ischemic stroke	BAFF-R on CD20-	Weighted median	14	-0.00831214	0.0230397	0.718268	-0.0534699	0.0368457	0.991722	0.947934	1.03753
laJ67j	ebi-a-GCST90018864	Ischemic stroke	BAFF-R on CD20-	Inverse variance weighted	14	0.00090457	0.0168747	0.95725	-0.0321699	0.033979	1.0009	0.968342	1.03456
laJ67j	ebi-a-GCST90018864	Ischemic stroke	BAFF-R on CD20-	Simple mode	14	-0.00791746	0.0425243	0.855172	-0.091265	0.0754301	0.992114	0.912776	1.07835
laJ67j	ebi-a-GCST90018864	Ischemic stroke	BAFF-R on CD20-	Weighted mode	14	-0.000985774	0.0206372	0.962628	-0.0414348	0.0394632	0.999015	0.959412	1.04025
LaSv1r	ebi-a-GCST90018864	Ischemic stroke	CD25 on IgD+ CD24+	MR Egger	27	-0.00568045	0.0114787	0.625015	-0.0281788	0.0168179	0.994336	0.972215	1.01696
LaSv1r	ebi-a-GCST90018864	Ischemic stroke	CD25 on IgD+ CD24+	Weighted median	27	-0.0153746	0.0131865	0.24364	-0.04122	0.0104709	0.984743	0.959618	1.01053
LaSv1r	ebi-a-GCST90018864	Ischemic stroke	CD25 on IgD+ CD24+	Inverse variance weighted	27	-0.00867801	0.00832937	0.297478	-0.0250036	0.00764756	0.99136	0.975306	1.00768
LaSv1r	ebi-a-GCST90018864	Ischemic stroke	CD25 on IgD+ CD24+	Simple mode	27	-0.00826558	0.0217849	0.707459	-0.050964	0.0344329	0.991768	0.950313	1.03503
LaSv1r	ebi-a-GCST90018864	Ischemic stroke	CD25 on IgD+ CD24+	Weighted mode	27	-0.0102809	0.0123384	0.412299	-0.0344642	0.0139025	0.989772	0.966123	1.014
LbJgDg	ebi-a-GCST90018864	Ischemic stroke	CD3 on secreting Treg	MR Egger	21	-0.00052295	0.0103187	0.96011	-0.0207476	0.0197017	0.999477	0.979466	1.0199
LbJgDg	ebi-a-GCST90018864	Ischemic stroke	CD3 on secreting Treg	Weighted median	21	0.00311043	0.00995062	0.754594	-0.0163928	0.0226136	1.00312	0.983741	1.02287
LbJgDg	ebi-a-GCST90018864	Ischemic stroke	CD3 on secreting Treg	Inverse variance weighted	21	0.00468665	0.00763781	0.539472	-0.0102835	0.0196568	1.0047	0.989769	1.01985
LbJgDg	ebi-a-GCST90018864	Ischemic stroke	CD3 on secreting Treg	Simple mode	21	-0.00227063	0.0189391	0.905765	-0.0393912	0.0348499	0.997732	0.961375	1.03546
LbJgDg	ebi-a-GCST90018864	Ischemic stroke	CD3 on secreting Treg	Weighted mode	21	0.00269198	0.00851124	0.755064	-0.0139901	0.019374	1.0027	0.986107	1.01956
lbkj1C	ebi-a-GCST90018864	Ischemic stroke	CD39+ CD4+ AC	MR Egger	29	-0.0281269	0.0147369	0.0669967	-0.0570112	0.000757368	0.972265	0.944583	1.00076
lbkj1C	ebi-a-GCST90018864	Ischemic stroke	CD39+ CD4+ AC	Weighted median	29	-0.00743741	0.0151652	0.623833	-0.0371612	0.0222864	0.99259	0.963521	1.02254
lbkj1C	ebi-a-GCST90018864	Ischemic stroke	CD39+ CD4+ AC	Inverse variance weighted	29	-0.00877097	0.00990535	0.375899	-0.0281855	0.0106435	0.991267	0.972208	1.0107
lbkj1C	ebi-a-GCST90018864	Ischemic stroke	CD39+ CD4+ AC	Simple mode	29	0.00193508	0.02657	0.94246	-0.0501422	0.0540124	1.00194	0.951094	1.0555
lbkj1C	ebi-a-GCST90018864	Ischemic stroke	CD39+ CD4+ AC	Weighted mode	29	-0.00376323	0.0148562	0.801879	-0.0328813	0.0253549	0.996244	0.967653	1.02568
lcFdTK	ebi-a-GCST90018864	Ischemic stroke	CD28+ CD45RA- CD8dim AC	MR Egger	36	0.00119938	0.00279128	0.670133	-0.00427152	0.00667029	1.0012	0.995738	1.00669
lcFdTK	ebi-a-GCST90018864	Ischemic stroke	CD28+ CD45RA- CD8dim AC	Weighted median	36	0.0034849	0.00355544	0.327006	-0.00348375	0.0104536	1.00349	0.996522	1.01051
lcFdTK	ebi-a-GCST90018864	Ischemic stroke	CD28+ CD45RA- CD8dim AC	Inverse variance weighted	36	0.000752007	0.00249317	0.762937	-0.00413461	0.00563862	1.00075	0.995874	1.00565
lcFdTK	ebi-a-GCST90018864	Ischemic stroke	CD28+ CD45RA- CD8dim AC	Simple mode	36	0.00154629	0.00575415	0.789718	-0.00973184	0.0128244	1.00155	0.990315	1.01291
lcFdTK	ebi-a-GCST90018864	Ischemic stroke	CD28+ CD45RA- CD8dim AC	Weighted mode	36	0.00154629	0.00287457	0.594037	-0.00408787	0.00718045	1.00155	0.99592	1.00721
lCRjcy	ebi-a-GCST90018864	Ischemic stroke	CD11c+ CD62L- monocyte AC	MR Egger	25	0.034972	0.0186482	0.0734952	-0.00157836	0.0715225	1.03559	0.998423	1.07414
lCRjcy	ebi-a-GCST90018864	Ischemic stroke	CD11c+ CD62L- monocyte AC	Weighted median	25	0.00562624	0.0175498	0.748523	-0.0287713	0.0400238	1.00564	0.971639	1.04084
lCRjcy	ebi-a-GCST90018864	Ischemic stroke	CD11c+ CD62L- monocyte AC	Inverse variance weighted	25	1.04689e-05	0.0122242	0.999317	-0.023949	0.0239699	1.00001	0.976336	1.02426
lCRjcy	ebi-a-GCST90018864	Ischemic stroke	CD11c+ CD62L- monocyte AC	Simple mode	25	-0.00861595	0.0261102	0.744275	-0.0597919	0.04256	0.991421	0.941961	1.04348
lCRjcy	ebi-a-GCST90018864	Ischemic stroke	CD11c+ CD62L- monocyte AC	Weighted mode	25	0.00798179	0.0211937	0.709772	-0.0335579	0.0495214	1.00801	0.966999	1.05077
Ld674H	ebi-a-GCST90018864	Ischemic stroke	CD28 on CD39+ CD8br	MR Egger	21	0.00453431	0.0105848	0.673192	-0.0162119	0.0252805	1.00454	0.983919	1.0256
Ld674H	ebi-a-GCST90018864	Ischemic stroke	CD28 on CD39+ CD8br	Weighted median	21	0.00776728	0.0119372	0.515255	-0.0156297	0.0311642	1.0078	0.984492	1.03165
Ld674H	ebi-a-GCST90018864	Ischemic stroke	CD28 on CD39+ CD8br	Inverse variance weighted	21	0.00805468	0.00879888	0.359971	-0.00919113	0.0253005	1.00809	0.990851	1.02562
Ld674H	ebi-a-GCST90018864	Ischemic stroke	CD28 on CD39+ CD8br	Simple mode	21	-0.00781904	0.0214875	0.719761	-0.0499346	0.0342965	0.992211	0.951292	1.03489
Ld674H	ebi-a-GCST90018864	Ischemic stroke	CD28 on CD39+ CD8br	Weighted mode	21	0.00733878	0.010388	0.488045	-0.0130216	0.0276992	1.00737	0.987063	1.02809
ldvaKs	ebi-a-GCST90018864	Ischemic stroke	CD127 on CD4+	MR Egger	8	-0.0861944	0.0581433	0.188738	-0.200155	0.0277665	0.917416	0.818604	1.02816
ldvaKs	ebi-a-GCST90018864	Ischemic stroke	CD127 on CD4+	Weighted median	8	-0.00939731	0.026366	0.721527	-0.0610746	0.04228	0.990647	0.940753	1.04319
ldvaKs	ebi-a-GCST90018864	Ischemic stroke	CD127 on CD4+	Inverse variance weighted	8	-0.00383956	0.0198369	0.846523	-0.0427199	0.0350408	0.996168	0.95818	1.03566
ldvaKs	ebi-a-GCST90018864	Ischemic stroke	CD127 on CD4+	Simple mode	8	0.0373375	0.0421469	0.40508	-0.0452704	0.119945	1.03804	0.955739	1.12744
ldvaKs	ebi-a-GCST90018864	Ischemic stroke	CD127 on CD4+	Weighted mode	8	-0.0325788	0.0377011	0.416141	-0.106473	0.0413154	0.967946	0.898999	1.04218
le9hXe	ebi-a-GCST90018864	Ischemic stroke	CD127 on CD45RA+ CD4+	MR Egger	22	0.00205071	0.0287581	0.94386	-0.0543151	0.0584165	1.00205	0.947134	1.06016
le9hXe	ebi-a-GCST90018864	Ischemic stroke	CD127 on CD45RA+ CD4+	Weighted median	22	-0.00626534	0.0180225	0.728111	-0.0415895	0.0290588	0.993754	0.959263	1.02949
le9hXe	ebi-a-GCST90018864	Ischemic stroke	CD127 on CD45RA+ CD4+	Inverse variance weighted	22	-0.000525946	0.0145503	0.971165	-0.0290445	0.0279926	0.999474	0.971373	1.02839
le9hXe	ebi-a-GCST90018864	Ischemic stroke	CD127 on CD45RA+ CD4+	Simple mode	22	-0.031277	0.0295522	0.301912	-0.0891993	0.0266453	0.969207	0.914663	1.027
le9hXe	ebi-a-GCST90018864	Ischemic stroke	CD127 on CD45RA+ CD4+	Weighted mode	22	-0.0103898	0.0165667	0.537318	-0.0428605	0.0220808	0.989664	0.958045	1.02233
LECgio	ebi-a-GCST90018864	Ischemic stroke	CD39+ CD8br %T cell	MR Egger	20	-0.00102233	0.0262182	0.969325	-0.05241	0.0503653	0.998978	0.94894	1.05166
LECgio	ebi-a-GCST90018864	Ischemic stroke	CD39+ CD8br %T cell	Weighted median	20	0.0120084	0.0222241	0.588969	-0.0315509	0.0555676	1.01208	0.968942	1.05714
LECgio	ebi-a-GCST90018864	Ischemic stroke	CD39+ CD8br %T cell	Inverse variance weighted	20	0.0102821	0.0159722	0.519736	-0.0210234	0.0415877	1.01034	0.979196	1.04246
LECgio	ebi-a-GCST90018864	Ischemic stroke	CD39+ CD8br %T cell	Simple mode	20	0.00637598	0.0395912	0.873758	-0.0712227	0.0839747	1.0064	0.931254	1.0876
LECgio	ebi-a-GCST90018864	Ischemic stroke	CD39+ CD8br %T cell	Weighted mode	20	0.0130276	0.0307934	0.676998	-0.0473274	0.0733826	1.01311	0.953775	1.07614
lihdHY	ebi-a-GCST90018864	Ischemic stroke	CD27 on T cell	MR Egger	21	0.00757673	0.0141887	0.599536	-0.0202331	0.0353866	1.00761	0.97997	1.03602
lihdHY	ebi-a-GCST90018864	Ischemic stroke	CD27 on T cell	Weighted median	21	-0.00296414	0.0133263	0.82398	-0.0290836	0.0231553	0.99704	0.971335	1.02343
lihdHY	ebi-a-GCST90018864	Ischemic stroke	CD27 on T cell	Inverse variance weighted	21	-0.00268366	0.00999403	0.788294	-0.022272	0.0169046	0.99732	0.977974	1.01705
lihdHY	ebi-a-GCST90018864	Ischemic stroke	CD27 on T cell	Simple mode	21	0.0144954	0.0226566	0.529573	-0.0299116	0.0589024	1.0146	0.970531	1.06067
lihdHY	ebi-a-GCST90018864	Ischemic stroke	CD27 on T cell	Weighted mode	21	-0.000367671	0.0115748	0.974975	-0.0230543	0.022319	0.999632	0.977209	1.02257
LJGkRW	ebi-a-GCST90018864	Ischemic stroke	CD25 on CD39+ secreting Treg	MR Egger	17	-0.0271878	0.0124646	0.0454968	-0.0516184	-0.00275721	0.973178	0.949691	0.997247
LJGkRW	ebi-a-GCST90018864	Ischemic stroke	CD25 on CD39+ secreting Treg	Weighted median	17	-0.0219982	0.014495	0.129106	-0.0504084	0.00641205	0.978242	0.950841	1.00643
LJGkRW	ebi-a-GCST90018864	Ischemic stroke	CD25 on CD39+ secreting Treg	Inverse variance weighted	17	-0.0164926	0.0103827	0.112181	-0.0368426	0.00385754	0.983643	0.963828	1.00386
LJGkRW	ebi-a-GCST90018864	Ischemic stroke	CD25 on CD39+ secreting Treg	Simple mode	17	-0.0145901	0.0262407	0.585896	-0.0660218	0.0368417	0.985516	0.93611	1.03753
LJGkRW	ebi-a-GCST90018864	Ischemic stroke	CD25 on CD39+ secreting Treg	Weighted mode	17	-0.0203993	0.0142975	0.172868	-0.0484224	0.00762381	0.979807	0.952731	1.00765
lkHBoz	ebi-a-GCST90018864	Ischemic stroke	CD33 on Gr MDSC	MR Egger	20	0.0228045	0.0198709	0.266146	-0.0161425	0.0617514	1.02307	0.983987	1.0637
lkHBoz	ebi-a-GCST90018864	Ischemic stroke	CD33 on Gr MDSC	Weighted median	20	0.0135742	0.0108899	0.212586	-0.00777012	0.0349184	1.01367	0.99226	1.03554
lkHBoz	ebi-a-GCST90018864	Ischemic stroke	CD33 on Gr MDSC	Inverse variance weighted	20	0.00361841	0.0101409	0.721232	-0.0162578	0.0234946	1.00362	0.983874	1.02377
lkHBoz	ebi-a-GCST90018864	Ischemic stroke	CD33 on Gr MDSC	Simple mode	20	-0.00742974	0.0209225	0.726421	-0.0484379	0.0335784	0.992598	0.952716	1.03415
lkHBoz	ebi-a-GCST90018864	Ischemic stroke	CD33 on Gr MDSC	Weighted mode	20	0.01432	0.00994111	0.166006	-0.00516454	0.0338046	1.01442	0.994849	1.03438
ll2IN5	ebi-a-GCST90018864	Ischemic stroke	CM CD4+ %T cell	MR Egger	24	-0.0213668	0.031171	0.500207	-0.0824619	0.0397283	0.97886	0.920847	1.04053
ll2IN5	ebi-a-GCST90018864	Ischemic stroke	CM CD4+ %T cell	Weighted median	24	0.0141328	0.0202089	0.484344	-0.0254767	0.0537422	1.01423	0.974845	1.05521
ll2IN5	ebi-a-GCST90018864	Ischemic stroke	CM CD4+ %T cell	Inverse variance weighted	24	0.00670697	0.0144669	0.642928	-0.0216481	0.035062	1.00673	0.978585	1.03568
ll2IN5	ebi-a-GCST90018864	Ischemic stroke	CM CD4+ %T cell	Simple mode	24	0.0265964	0.031341	0.404843	-0.0348321	0.0880248	1.02695	0.965768	1.09202
ll2IN5	ebi-a-GCST90018864	Ischemic stroke	CM CD4+ %T cell	Weighted mode	24	0.01657	0.0243175	0.502421	-0.0310923	0.0642322	1.01671	0.969386	1.06634
LmH27K	ebi-a-GCST90018864	Ischemic stroke	SSC-A on CD8br	MR Egger	19	-0.000141694	0.0186242	0.994018	-0.0366451	0.0363617	0.999858	0.964018	1.03703
LmH27K	ebi-a-GCST90018864	Ischemic stroke	SSC-A on CD8br	Weighted median	19	0.000308077	0.0209672	0.988277	-0.0407876	0.0414037	1.00031	0.960033	1.04227
LmH27K	ebi-a-GCST90018864	Ischemic stroke	SSC-A on CD8br	Inverse variance weighted	19	0.010271	0.0142281	0.470366	-0.017616	0.038158	1.01032	0.982538	1.0389
LmH27K	ebi-a-GCST90018864	Ischemic stroke	SSC-A on CD8br	Simple mode	19	0.00616312	0.0337153	0.856999	-0.059919	0.0722452	1.00618	0.941841	1.07492
LmH27K	ebi-a-GCST90018864	Ischemic stroke	SSC-A on CD8br	Weighted mode	19	0.00113475	0.0201124	0.955629	-0.0382856	0.0405551	1.00114	0.962438	1.04139
lmJp8P	ebi-a-GCST90018864	Ischemic stroke	CD3 on TD CD4+	MR Egger	27	-0.0258327	0.0138727	0.0743809	-0.0530232	0.00135785	0.974498	0.948358	1.00136
lmJp8P	ebi-a-GCST90018864	Ischemic stroke	CD3 on TD CD4+	Weighted median	27	-0.0208114	0.0136957	0.128622	-0.047655	0.00603217	0.979404	0.953463	1.00605
lmJp8P	ebi-a-GCST90018864	Ischemic stroke	CD3 on TD CD4+	Inverse variance weighted	27	-0.0125479	0.0102291	0.219941	-0.0325969	0.00750114	0.987531	0.967929	1.00753
lmJp8P	ebi-a-GCST90018864	Ischemic stroke	CD3 on TD CD4+	Simple mode	27	0.052899	0.0239545	0.0362435	0.0059482	0.0998498	1.05432	1.00597	1.105
lmJp8P	ebi-a-GCST90018864	Ischemic stroke	CD3 on TD CD4+	Weighted mode	27	-0.0240148	0.0121267	0.0583403	-0.0477831	-0.000246552	0.976271	0.953341	0.999753
lOcVZr	ebi-a-GCST90018864	Ischemic stroke	CD39+ CD8br AC	MR Egger	24	-0.00248339	0.0197332	0.900995	-0.0411604	0.0361936	0.99752	0.959675	1.03686
lOcVZr	ebi-a-GCST90018864	Ischemic stroke	CD39+ CD8br AC	Weighted median	24	-0.00921517	0.0193912	0.634627	-0.0472219	0.0287915	0.990827	0.953876	1.02921
lOcVZr	ebi-a-GCST90018864	Ischemic stroke	CD39+ CD8br AC	Inverse variance weighted	24	0.0122141	0.0133357	0.359721	-0.0139239	0.0383521	1.01229	0.986173	1.0391
lOcVZr	ebi-a-GCST90018864	Ischemic stroke	CD39+ CD8br AC	Simple mode	24	0.0363331	0.0317517	0.264273	-0.0259001	0.0985663	1.037	0.974432	1.10359
lOcVZr	ebi-a-GCST90018864	Ischemic stroke	CD39+ CD8br AC	Weighted mode	24	-0.00564842	0.0207512	0.7879	-0.0463209	0.035024	0.994368	0.954736	1.03564
lokyQy	ebi-a-GCST90018864	Ischemic stroke	CD127 on CD8br	MR Egger	24	-0.0108129	0.0290086	0.712903	-0.0676698	0.046044	0.989245	0.934569	1.04712
lokyQy	ebi-a-GCST90018864	Ischemic stroke	CD127 on CD8br	Weighted median	24	-0.018897	0.0218289	0.386662	-0.0616816	0.0238876	0.98128	0.940182	1.02418
lokyQy	ebi-a-GCST90018864	Ischemic stroke	CD127 on CD8br	Inverse variance weighted	24	-0.00820089	0.0142822	0.565831	-0.0361941	0.0197923	0.991833	0.964453	1.01999
lokyQy	ebi-a-GCST90018864	Ischemic stroke	CD127 on CD8br	Simple mode	24	-0.00148547	0.0303457	0.96138	-0.060963	0.0579921	0.998516	0.940858	1.05971
lokyQy	ebi-a-GCST90018864	Ischemic stroke	CD127 on CD8br	Weighted mode	24	-0.00849726	0.0268272	0.754298	-0.0610787	0.0440841	0.991539	0.940749	1.04507
lPgfIH	ebi-a-GCST90018864	Ischemic stroke	CD20 on IgD+ CD24+	MR Egger	24	-0.0168212	0.0183663	0.369664	-0.0528192	0.0191767	0.983319	0.948551	1.01936
lPgfIH	ebi-a-GCST90018864	Ischemic stroke	CD20 on IgD+ CD24+	Weighted median	24	-0.0217265	0.0178795	0.224303	-0.0567702	0.0133172	0.978508	0.944811	1.01341
lPgfIH	ebi-a-GCST90018864	Ischemic stroke	CD20 on IgD+ CD24+	Inverse variance weighted	24	-0.00661481	0.0113803	0.561072	-0.0289203	0.0156906	0.993407	0.971494	1.01581
lPgfIH	ebi-a-GCST90018864	Ischemic stroke	CD20 on IgD+ CD24+	Simple mode	24	-0.0159842	0.029765	0.596417	-0.0743236	0.0423552	0.984143	0.928371	1.04327
lPgfIH	ebi-a-GCST90018864	Ischemic stroke	CD20 on IgD+ CD24+	Weighted mode	24	-0.0176967	0.0147195	0.241493	-0.0465468	0.0111535	0.982459	0.95452	1.01122
Ls04PN	ebi-a-GCST90018864	Ischemic stroke	CD16-CD56 on HLA DR+ NK	MR Egger	26	0.00331798	0.0120901	0.786096	-0.0203785	0.0270145	1.00332	0.979828	1.02738
Ls04PN	ebi-a-GCST90018864	Ischemic stroke	CD16-CD56 on HLA DR+ NK	Weighted median	26	0.00638385	0.0125786	0.611792	-0.0182702	0.0310379	1.0064	0.981896	1.03152
Ls04PN	ebi-a-GCST90018864	Ischemic stroke	CD16-CD56 on HLA DR+ NK	Inverse variance weighted	26	0.0115209	0.00887778	0.194383	-0.00587955	0.0289214	1.01159	0.994138	1.02934
Ls04PN	ebi-a-GCST90018864	Ischemic stroke	CD16-CD56 on HLA DR+ NK	Simple mode	26	0.0186367	0.0235547	0.436264	-0.0275305	0.0648039	1.01881	0.972845	1.06695
Ls04PN	ebi-a-GCST90018864	Ischemic stroke	CD16-CD56 on HLA DR+ NK	Weighted mode	26	0.00577291	0.0119585	0.633478	-0.0176658	0.0292116	1.00579	0.982489	1.02964
LSJzz4	ebi-a-GCST90018864	Ischemic stroke	NKT %T cell	MR Egger	35	0.0292806	0.0173555	0.101015	-0.00473625	0.0632974	1.02971	0.995275	1.06534
LSJzz4	ebi-a-GCST90018864	Ischemic stroke	NKT %T cell	Weighted median	35	0.00858982	0.016384	0.600084	-0.0235229	0.0407026	1.00863	0.976752	1.04154
LSJzz4	ebi-a-GCST90018864	Ischemic stroke	NKT %T cell	Inverse variance weighted	35	0.0118063	0.0103023	0.251798	-0.0083861	0.0319987	1.01188	0.991649	1.03252
LSJzz4	ebi-a-GCST90018864	Ischemic stroke	NKT %T cell	Simple mode	35	-0.00494666	0.0243539	0.840255	-0.0526803	0.042787	0.995066	0.948683	1.04372
LSJzz4	ebi-a-GCST90018864	Ischemic stroke	NKT %T cell	Weighted mode	35	0.0113443	0.0159814	0.482642	-0.0199792	0.0426678	1.01141	0.980219	1.04359
LTTY0y	ebi-a-GCST90018864	Ischemic stroke	CCR2 on CD62L+ plasmacytoid DC	MR Egger	19	0.00389942	0.0201717	0.849006	-0.0356372	0.043436	1.00391	0.96499	1.04439
LTTY0y	ebi-a-GCST90018864	Ischemic stroke	CCR2 on CD62L+ plasmacytoid DC	Weighted median	19	0.00715475	0.0163702	0.662068	-0.0249308	0.0392403	1.00718	0.975377	1.04002
LTTY0y	ebi-a-GCST90018864	Ischemic stroke	CCR2 on CD62L+ plasmacytoid DC	Inverse variance weighted	19	0.0118725	0.0125306	0.343396	-0.0126875	0.0364325	1.01194	0.987393	1.0371
LTTY0y	ebi-a-GCST90018864	Ischemic stroke	CCR2 on CD62L+ plasmacytoid DC	Simple mode	19	-0.000717245	0.0260311	0.978322	-0.0517382	0.0503037	0.999283	0.949577	1.05159
LTTY0y	ebi-a-GCST90018864	Ischemic stroke	CCR2 on CD62L+ plasmacytoid DC	Weighted mode	19	0.00902383	0.0170087	0.60222	-0.0243132	0.0423608	1.00906	0.97598	1.04327
luczBd	ebi-a-GCST90018864	Ischemic stroke	CD25 on secreting Treg	MR Egger	14	-0.00483094	0.0129065	0.71471	-0.0301277	0.0204659	0.995181	0.970322	1.02068
luczBd	ebi-a-GCST90018864	Ischemic stroke	CD25 on secreting Treg	Weighted median	14	-0.00290247	0.0140784	0.836663	-0.0304962	0.0246913	0.997102	0.969964	1.025
luczBd	ebi-a-GCST90018864	Ischemic stroke	CD25 on secreting Treg	Inverse variance weighted	14	-0.00302999	0.0106847	0.77673	-0.0239719	0.0179119	0.996975	0.976313	1.01807
luczBd	ebi-a-GCST90018864	Ischemic stroke	CD25 on secreting Treg	Simple mode	14	0.0103488	0.022709	0.656116	-0.0341609	0.0548584	1.0104	0.966416	1.05639
luczBd	ebi-a-GCST90018864	Ischemic stroke	CD25 on secreting Treg	Weighted mode	14	-0.0030464	0.0125679	0.812256	-0.0276795	0.0215867	0.996958	0.9727	1.02182
lZiw2N	ebi-a-GCST90018864	Ischemic stroke	Granulocyte %leukocyte	MR Egger	26	-0.0296482	0.0210945	0.172689	-0.0709935	0.0116971	0.970787	0.931468	1.01177
lZiw2N	ebi-a-GCST90018864	Ischemic stroke	Granulocyte %leukocyte	Weighted median	26	-0.000674426	0.0176516	0.969522	-0.0352715	0.0339226	0.999326	0.965343	1.0345
lZiw2N	ebi-a-GCST90018864	Ischemic stroke	Granulocyte %leukocyte	Inverse variance weighted	26	-0.0216673	0.012574	0.0848565	-0.0463124	0.00297782	0.978566	0.954744	1.00298
lZiw2N	ebi-a-GCST90018864	Ischemic stroke	Granulocyte %leukocyte	Simple mode	26	-0.00553589	0.0292495	0.851414	-0.0628649	0.0517931	0.994479	0.93907	1.05316
lZiw2N	ebi-a-GCST90018864	Ischemic stroke	Granulocyte %leukocyte	Weighted mode	26	-0.00553589	0.0170326	0.747872	-0.0389198	0.027848	0.994479	0.961828	1.02824
M0SIum	ebi-a-GCST90018864	Ischemic stroke	IgD- CD38dim %B cell	MR Egger	26	-0.00466554	0.0120911	0.702995	-0.0283641	0.019033	0.995345	0.972034	1.01922
M0SIum	ebi-a-GCST90018864	Ischemic stroke	IgD- CD38dim %B cell	Weighted median	26	-0.011055	0.0145433	0.447168	-0.0395598	0.0174498	0.989006	0.961212	1.0176
M0SIum	ebi-a-GCST90018864	Ischemic stroke	IgD- CD38dim %B cell	Inverse variance weighted	26	-0.0138091	0.00944734	0.143825	-0.0323259	0.00470767	0.986286	0.968191	1.00472
M0SIum	ebi-a-GCST90018864	Ischemic stroke	IgD- CD38dim %B cell	Simple mode	26	0.00656289	0.0240167	0.786896	-0.0405098	0.0536356	1.00658	0.9603	1.0551
M0SIum	ebi-a-GCST90018864	Ischemic stroke	IgD- CD38dim %B cell	Weighted mode	26	-0.00761369	0.0136392	0.581659	-0.0343466	0.0191192	0.992415	0.966237	1.0193
m5DCtU	ebi-a-GCST90018864	Ischemic stroke	CD28+ CD45RA+ CD8br %T cell	MR Egger	90	0.0024866	0.00189146	0.192044	-0.00122065	0.00619385	1.00249	0.99878	1.00621
m5DCtU	ebi-a-GCST90018864	Ischemic stroke	CD28+ CD45RA+ CD8br %T cell	Weighted median	90	0.00179994	0.00266888	0.500046	-0.00343107	0.00703095	1.0018	0.996575	1.00706
m5DCtU	ebi-a-GCST90018864	Ischemic stroke	CD28+ CD45RA+ CD8br %T cell	Inverse variance weighted	90	0.00133273	0.00159842	0.404406	-0.00180018	0.00446564	1.00133	0.998201	1.00448
m5DCtU	ebi-a-GCST90018864	Ischemic stroke	CD28+ CD45RA+ CD8br %T cell	Simple mode	90	-0.00129409	0.00417225	0.75716	-0.00947171	0.00688353	0.998707	0.990573	1.00691
m5DCtU	ebi-a-GCST90018864	Ischemic stroke	CD28+ CD45RA+ CD8br %T cell	Weighted mode	90	0.00104769	0.00223824	0.640869	-0.00333927	0.00543464	1.00105	0.996666	1.00545
M6k8nG	ebi-a-GCST90018864	Ischemic stroke	HVEM on TD CD4+	MR Egger	26	-0.00700351	0.0180997	0.702209	-0.0424789	0.0284718	0.993021	0.958411	1.02888
M6k8nG	ebi-a-GCST90018864	Ischemic stroke	HVEM on TD CD4+	Weighted median	26	-0.0222557	0.0127032	0.0797792	-0.047154	0.00264267	0.97799	0.95394	1.00265
M6k8nG	ebi-a-GCST90018864	Ischemic stroke	HVEM on TD CD4+	Inverse variance weighted	26	0.00160802	0.00877449	0.854593	-0.01559	0.018806	1.00161	0.984531	1.01898
M6k8nG	ebi-a-GCST90018864	Ischemic stroke	HVEM on TD CD4+	Simple mode	26	-0.0226352	0.023038	0.33526	-0.0677897	0.0225193	0.977619	0.934457	1.02277
M6k8nG	ebi-a-GCST90018864	Ischemic stroke	HVEM on TD CD4+	Weighted mode	26	-0.0231822	0.017617	0.200148	-0.0577116	0.0113472	0.977084	0.943922	1.01141
MD9nan	ebi-a-GCST90018864	Ischemic stroke	CD38 on CD3- CD19-	MR Egger	18	0.0390635	0.025721	0.148339	-0.0113496	0.0894766	1.03984	0.988715	1.0936
MD9nan	ebi-a-GCST90018864	Ischemic stroke	CD38 on CD3- CD19-	Weighted median	18	0.0250549	0.0172761	0.146984	-0.00880616	0.058916	1.02537	0.991232	1.06069
MD9nan	ebi-a-GCST90018864	Ischemic stroke	CD38 on CD3- CD19-	Inverse variance weighted	18	0.00938072	0.012577	0.455752	-0.0152703	0.0340317	1.00942	0.984846	1.03462
MD9nan	ebi-a-GCST90018864	Ischemic stroke	CD38 on CD3- CD19-	Simple mode	18	0.0324922	0.0262893	0.233284	-0.0190348	0.0840192	1.03303	0.981145	1.08765
MD9nan	ebi-a-GCST90018864	Ischemic stroke	CD38 on CD3- CD19-	Weighted mode	18	0.0283363	0.0191907	0.158076	-0.00927745	0.0659501	1.02874	0.990765	1.06817
mfF28a	ebi-a-GCST90018864	Ischemic stroke	SSC-A on lymphocyte	MR Egger	21	-0.0268987	0.0715664	0.711187	-0.167169	0.113371	0.97346	0.846057	1.12005
mfF28a	ebi-a-GCST90018864	Ischemic stroke	SSC-A on lymphocyte	Weighted median	21	0.021268	0.0267271	0.426179	-0.0311171	0.0736531	1.0215	0.969362	1.07643
mfF28a	ebi-a-GCST90018864	Ischemic stroke	SSC-A on lymphocyte	Inverse variance weighted	21	0.0164271	0.0234251	0.483141	-0.0294861	0.0623403	1.01656	0.970944	1.06432
mfF28a	ebi-a-GCST90018864	Ischemic stroke	SSC-A on lymphocyte	Simple mode	21	-0.0362395	0.0446139	0.426187	-0.123683	0.0512036	0.964409	0.88366	1.05254
mfF28a	ebi-a-GCST90018864	Ischemic stroke	SSC-A on lymphocyte	Weighted mode	21	0.0293916	0.0395602	0.466145	-0.0481465	0.10693	1.02983	0.952994	1.11286
mgHh0L	ebi-a-GCST90018864	Ischemic stroke	CX3CR1 on CD14- CD16-	MR Egger	21	0.00089766	0.00629585	0.888123	-0.0114422	0.0132375	1.0009	0.988623	1.01333
mgHh0L	ebi-a-GCST90018864	Ischemic stroke	CX3CR1 on CD14- CD16-	Weighted median	21	-0.00201753	0.00657896	0.759099	-0.0149123	0.0108772	0.997985	0.985198	1.01094
mgHh0L	ebi-a-GCST90018864	Ischemic stroke	CX3CR1 on CD14- CD16-	Inverse variance weighted	21	-0.0057966	0.0052626	0.270692	-0.0161113	0.00451809	0.99422	0.984018	1.00453
mgHh0L	ebi-a-GCST90018864	Ischemic stroke	CX3CR1 on CD14- CD16-	Simple mode	21	-0.000371677	0.0167784	0.982546	-0.0332573	0.032514	0.999628	0.96729	1.03305
mgHh0L	ebi-a-GCST90018864	Ischemic stroke	CX3CR1 on CD14- CD16-	Weighted mode	21	-0.00132594	0.00531331	0.80548	-0.01174	0.00908814	0.998675	0.988329	1.00913
MgRL1l	ebi-a-GCST90018864	Ischemic stroke	CD20- AC	MR Egger	24	-0.00658795	0.0056036	0.252296	-0.017571	0.00439511	0.993434	0.982582	1.0044
MgRL1l	ebi-a-GCST90018864	Ischemic stroke	CD20- AC	Weighted median	24	-0.00537094	0.00570147	0.346178	-0.0165458	0.00580394	0.994643	0.98359	1.00582
MgRL1l	ebi-a-GCST90018864	Ischemic stroke	CD20- AC	Inverse variance weighted	24	-0.00366832	0.004701	0.435198	-0.0128823	0.00554564	0.996338	0.9872	1.00556
MgRL1l	ebi-a-GCST90018864	Ischemic stroke	CD20- AC	Simple mode	24	0.0130511	0.0250645	0.607553	-0.0360754	0.0621775	1.01314	0.964568	1.06415
MgRL1l	ebi-a-GCST90018864	Ischemic stroke	CD20- AC	Weighted mode	24	-0.00551642	0.00469514	0.252047	-0.0147189	0.00368605	0.994499	0.985389	1.00369
mhhAAE	ebi-a-GCST90018864	Ischemic stroke	CM CD8br %T cell	MR Egger	22	0.00445468	0.0389825	0.91016	-0.0719511	0.0808604	1.00446	0.930576	1.08422
mhhAAE	ebi-a-GCST90018864	Ischemic stroke	CM CD8br %T cell	Weighted median	22	0.00444768	0.0270371	0.869336	-0.0485451	0.0574405	1.00446	0.952614	1.05912
mhhAAE	ebi-a-GCST90018864	Ischemic stroke	CM CD8br %T cell	Inverse variance weighted	22	0.000298547	0.0188313	0.987351	-0.0366108	0.0372079	1.0003	0.964051	1.03791
[truncated: 1,657 more rows]

## Sheet: Supplementary table 4
Table S4. MR study results of 731 ICTs on multiple sclerosis
id.exposure	id.outcome	outcome	exposure	method	nsnp	b	se	pval	lo_ci	up_ci	or	or_lci95	or_uci95
06lBgC	ieu-b-18	Multiple sclerosis	CD3 on HLA DR+ T cell	MR Egger	14	0.104767	0.0610112	0.11162	-0.0148148	0.224349	1.11045	0.985294	1.25151
06lBgC	ieu-b-18	Multiple sclerosis	CD3 on HLA DR+ T cell	Weighted median	14	0.0821114	0.0377374	0.0295658	0.00814596	0.156077	1.08558	1.00818	1.16892
06lBgC	ieu-b-18	Multiple sclerosis	CD3 on HLA DR+ T cell	Inverse variance weighted	14	0.0575674	0.0277967	0.0383576	0.00308578	0.112049	1.05926	1.00309	1.11857
06lBgC	ieu-b-18	Multiple sclerosis	CD3 on HLA DR+ T cell	Simple mode	14	0.0359002	0.0721858	0.627261	-0.105584	0.177384	1.03655	0.899799	1.19409
06lBgC	ieu-b-18	Multiple sclerosis	CD3 on HLA DR+ T cell	Weighted mode	14	0.111614	0.0409327	0.0172881	0.0313859	0.191842	1.11808	1.03188	1.21148
06v28I	ieu-b-18	Multiple sclerosis	CD16-CD56 on NK	MR Egger	14	0.00226351	0.0901509	0.980382	-0.174432	0.178959	1.00227	0.839934	1.19597
06v28I	ieu-b-18	Multiple sclerosis	CD16-CD56 on NK	Weighted median	14	-0.0376723	0.0332394	0.257062	-0.102822	0.027477	0.963028	0.902288	1.02786
06v28I	ieu-b-18	Multiple sclerosis	CD16-CD56 on NK	Inverse variance weighted	14	-0.0511023	0.041007	0.212697	-0.131476	0.0292714	0.950181	0.8768	1.0297
06v28I	ieu-b-18	Multiple sclerosis	CD16-CD56 on NK	Simple mode	14	-0.0716505	0.0425669	0.116173	-0.155082	0.0117805	0.930856	0.856345	1.01185
06v28I	ieu-b-18	Multiple sclerosis	CD16-CD56 on NK	Weighted mode	14	-0.0409287	0.0324994	0.230039	-0.104628	0.02277	0.959898	0.90066	1.02303
0cCpZ6	ieu-b-18	Multiple sclerosis	CD16 on CD14+ CD16+ monocyte	MR Egger	11	0.124097	0.0561701	0.0545063	0.014004	0.234191	1.13213	1.0141	1.26389
0cCpZ6	ieu-b-18	Multiple sclerosis	CD16 on CD14+ CD16+ monocyte	Weighted median	11	0.0569368	0.0382575	0.136684	-0.0180478	0.131921	1.05859	0.982114	1.14102
0cCpZ6	ieu-b-18	Multiple sclerosis	CD16 on CD14+ CD16+ monocyte	Inverse variance weighted	11	0.0380609	0.0403679	0.345757	-0.0410601	0.117182	1.03879	0.959771	1.12432
0cCpZ6	ieu-b-18	Multiple sclerosis	CD16 on CD14+ CD16+ monocyte	Simple mode	11	-0.0905759	0.076593	0.264337	-0.240698	0.0595464	0.913405	0.786079	1.06136
0cCpZ6	ieu-b-18	Multiple sclerosis	CD16 on CD14+ CD16+ monocyte	Weighted mode	11	0.0738502	0.0367484	0.0722206	0.00182341	0.145877	1.07665	1.00183	1.15705
0faqM5	ieu-b-18	Multiple sclerosis	Memory B cell AC	MR Egger	11	-0.00974347	0.0569682	0.867981	-0.121401	0.101914	0.990304	0.885679	1.10729
0faqM5	ieu-b-18	Multiple sclerosis	Memory B cell AC	Weighted median	11	0.0123997	0.0498797	0.803677	-0.0853645	0.110164	1.01248	0.918178	1.11646
0faqM5	ieu-b-18	Multiple sclerosis	Memory B cell AC	Inverse variance weighted	11	0.0215228	0.0370193	0.560975	-0.051035	0.0940806	1.02176	0.950245	1.09865
0faqM5	ieu-b-18	Multiple sclerosis	Memory B cell AC	Simple mode	11	-0.002667	0.0634773	0.967314	-0.127083	0.121749	0.997337	0.880661	1.12947
0faqM5	ieu-b-18	Multiple sclerosis	Memory B cell AC	Weighted mode	11	0.00714434	0.0514407	0.892298	-0.0936794	0.107968	1.00717	0.910575	1.11401
0iBbVa	ieu-b-18	Multiple sclerosis	CD3 on CM CD4+	MR Egger	16	0.0981288	0.0600672	0.124612	-0.019603	0.215861	1.1031	0.980588	1.24093
0iBbVa	ieu-b-18	Multiple sclerosis	CD3 on CM CD4+	Weighted median	16	0.0764302	0.0281824	0.00668824	0.0211927	0.131668	1.07943	1.02142	1.14073
0iBbVa	ieu-b-18	Multiple sclerosis	CD3 on CM CD4+	Inverse variance weighted	16	0.0678057	0.0321778	0.0350988	0.00473712	0.130874	1.07016	1.00475	1.13982
0iBbVa	ieu-b-18	Multiple sclerosis	CD3 on CM CD4+	Simple mode	16	-0.0296456	0.0721884	0.687121	-0.171135	0.111844	0.970789	0.842708	1.11834
0iBbVa	ieu-b-18	Multiple sclerosis	CD3 on CM CD4+	Weighted mode	16	0.0753631	0.029328	0.0213485	0.0178802	0.132846	1.07828	1.01804	1.14207
0n6ZJb	ieu-b-18	Multiple sclerosis	TD DN (CD4-CD8-) AC	MR Egger	13	0.126176	0.0682756	0.0916389	-0.00764407	0.259996	1.13448	0.992385	1.29693
0n6ZJb	ieu-b-18	Multiple sclerosis	TD DN (CD4-CD8-) AC	Weighted median	13	0.0756992	0.0510976	0.138484	-0.0244522	0.175851	1.07864	0.975844	1.19226
0n6ZJb	ieu-b-18	Multiple sclerosis	TD DN (CD4-CD8-) AC	Inverse variance weighted	13	0.0259051	0.0378084	0.493238	-0.0481993	0.10001	1.02624	0.952944	1.10518
0n6ZJb	ieu-b-18	Multiple sclerosis	TD DN (CD4-CD8-) AC	Simple mode	13	-0.0931819	0.0987078	0.36378	-0.286649	0.100285	0.911028	0.750775	1.10549
0n6ZJb	ieu-b-18	Multiple sclerosis	TD DN (CD4-CD8-) AC	Weighted mode	13	0.0811191	0.0559482	0.172716	-0.0285393	0.190778	1.0845	0.971864	1.21019
0nE26K	ieu-b-18	Multiple sclerosis	NK %CD3- lymphocyte	MR Egger	14	-0.0385776	0.045323	0.411338	-0.127411	0.0502554	0.962157	0.880372	1.05154
0nE26K	ieu-b-18	Multiple sclerosis	NK %CD3- lymphocyte	Weighted median	14	-0.000999021	0.0347706	0.977079	-0.0691494	0.0671514	0.999001	0.933187	1.06946
0nE26K	ieu-b-18	Multiple sclerosis	NK %CD3- lymphocyte	Inverse variance weighted	14	0.0179502	0.0336808	0.594068	-0.0480641	0.0839645	1.01811	0.953073	1.08759
0nE26K	ieu-b-18	Multiple sclerosis	NK %CD3- lymphocyte	Simple mode	14	0.0316693	0.0483276	0.523698	-0.0630527	0.126391	1.03218	0.938894	1.13473
0nE26K	ieu-b-18	Multiple sclerosis	NK %CD3- lymphocyte	Weighted mode	14	-0.00716768	0.034135	0.836938	-0.0740723	0.0597369	0.992858	0.928605	1.06156
0RIhhx	ieu-b-18	Multiple sclerosis	NK %lymphocyte	MR Egger	15	-0.0894406	0.0446634	0.066536	-0.176981	-0.00190036	0.914443	0.837796	0.998101
0RIhhx	ieu-b-18	Multiple sclerosis	NK %lymphocyte	Weighted median	15	-0.0552075	0.0367932	0.13349	-0.127322	0.0169071	0.946289	0.88045	1.01705
0RIhhx	ieu-b-18	Multiple sclerosis	NK %lymphocyte	Inverse variance weighted	15	-0.0233733	0.0310136	0.451061	-0.08416	0.0374133	0.976898	0.919284	1.03812
0RIhhx	ieu-b-18	Multiple sclerosis	NK %lymphocyte	Simple mode	15	-0.0629795	0.0517933	0.2441	-0.164494	0.0385354	0.938963	0.848322	1.03929
0RIhhx	ieu-b-18	Multiple sclerosis	NK %lymphocyte	Weighted mode	15	-0.0577845	0.0406713	0.177273	-0.1375	0.0219313	0.943853	0.871534	1.02217
0Wgk79	ieu-b-18	Multiple sclerosis	TCRgd %T cell	MR Egger	10	-0.909797	0.996709	0.388027	-2.86335	1.04375	0.402606	0.0570774	2.83985
0Wgk79	ieu-b-18	Multiple sclerosis	TCRgd %T cell	Weighted median	10	0.111665	0.06279	0.0753398	-0.0114033	0.234734	1.11814	0.988661	1.26457
0Wgk79	ieu-b-18	Multiple sclerosis	TCRgd %T cell	Inverse variance weighted	10	-0.327812	0.453588	0.469859	-1.21684	0.56122	0.720499	0.296164	1.75281
0Wgk79	ieu-b-18	Multiple sclerosis	TCRgd %T cell	Simple mode	10	0.121063	0.0837753	0.182334	-0.0431366	0.285263	1.1287	0.957781	1.33011
0Wgk79	ieu-b-18	Multiple sclerosis	TCRgd %T cell	Weighted mode	10	0.142826	0.0778495	0.0997564	-0.00975856	0.295411	1.15353	0.990289	1.34368
0xCHqz	ieu-b-18	Multiple sclerosis	CD20 on IgD+ CD38br	MR Egger	18	-0.0965706	0.208863	0.650047	-0.505943	0.312801	0.907946	0.602937	1.36725
0xCHqz	ieu-b-18	Multiple sclerosis	CD20 on IgD+ CD38br	Weighted median	18	-0.046894	0.0316381	0.138287	-0.108905	0.0151166	0.954189	0.896816	1.01523
0xCHqz	ieu-b-18	Multiple sclerosis	CD20 on IgD+ CD38br	Inverse variance weighted	18	0.0636267	0.133575	0.633833	-0.19818	0.325433	1.06569	0.820223	1.38463
0xCHqz	ieu-b-18	Multiple sclerosis	CD20 on IgD+ CD38br	Simple mode	18	0.0302834	0.0504117	0.555951	-0.0685236	0.12909	1.03075	0.933771	1.13779
0xCHqz	ieu-b-18	Multiple sclerosis	CD20 on IgD+ CD38br	Weighted mode	18	-0.0343502	0.0287211	0.248116	-0.0906436	0.0219432	0.966233	0.913343	1.02219
10nQf5	ieu-b-18	Multiple sclerosis	CD8br %T cell	MR Egger	15	0.201191	0.310947	0.528874	-0.408266	0.810649	1.22286	0.664802	2.24937
10nQf5	ieu-b-18	Multiple sclerosis	CD8br %T cell	Weighted median	15	-0.144049	0.0541501	0.00780994	-0.250183	-0.0379147	0.865845	0.778658	0.962795
10nQf5	ieu-b-18	Multiple sclerosis	CD8br %T cell	Inverse variance weighted	15	-0.218391	0.105367	0.0382035	-0.42491	-0.0118711	0.803811	0.653829	0.988199
10nQf5	ieu-b-18	Multiple sclerosis	CD8br %T cell	Simple mode	15	-0.188655	0.0830487	0.0394117	-0.351431	-0.0258799	0.828072	0.70368	0.974452
10nQf5	ieu-b-18	Multiple sclerosis	CD8br %T cell	Weighted mode	15	-0.180415	0.0840801	0.0499107	-0.345212	-0.0156177	0.834924	0.70807	0.984504
1AwQZd	ieu-b-18	Multiple sclerosis	HVEM on T cell	MR Egger	22	0.0152266	0.0500772	0.764221	-0.0829247	0.113378	1.01534	0.92042	1.12006
1AwQZd	ieu-b-18	Multiple sclerosis	HVEM on T cell	Weighted median	22	-0.0427754	0.0280964	0.127897	-0.0978444	0.0122936	0.958127	0.90679	1.01237
1AwQZd	ieu-b-18	Multiple sclerosis	HVEM on T cell	Inverse variance weighted	22	-0.032641	0.0285521	0.252952	-0.0886031	0.0233211	0.967886	0.915209	1.0236
1AwQZd	ieu-b-18	Multiple sclerosis	HVEM on T cell	Simple mode	22	-0.0714713	0.053733	0.197745	-0.176788	0.0338453	0.931023	0.837957	1.03442
1AwQZd	ieu-b-18	Multiple sclerosis	HVEM on T cell	Weighted mode	22	-0.0480414	0.0399879	0.242972	-0.126418	0.0303349	0.953094	0.881247	1.0308
1dklz1	ieu-b-18	Multiple sclerosis	IgD- CD27- AC	MR Egger	15	-0.442411	0.174706	0.0250149	-0.784834	-0.0999878	0.642486	0.456195	0.904848
1dklz1	ieu-b-18	Multiple sclerosis	IgD- CD27- AC	Weighted median	15	0.0743973	0.0707639	0.2931	-0.0643	0.213095	1.07723	0.937724	1.2375
1dklz1	ieu-b-18	Multiple sclerosis	IgD- CD27- AC	Inverse variance weighted	15	-0.0667955	0.0771792	0.386787	-0.218067	0.0844757	0.935386	0.804072	1.08815
1dklz1	ieu-b-18	Multiple sclerosis	IgD- CD27- AC	Simple mode	15	0.178587	0.100269	0.0965997	-0.0179407	0.375115	1.19553	0.982219	1.45516
1dklz1	ieu-b-18	Multiple sclerosis	IgD- CD27- AC	Weighted mode	15	0.181408	0.309094	0.566613	-0.424415	0.787232	1.1989	0.654152	2.19731
1dYuiY	ieu-b-18	Multiple sclerosis	CD4+ %T cell	MR Egger	11	-0.180469	0.288664	0.54737	-0.746251	0.385312	0.834878	0.474141	1.47007
1dYuiY	ieu-b-18	Multiple sclerosis	CD4+ %T cell	Weighted median	11	-0.0336287	0.0681851	0.621873	-0.167272	0.100014	0.96693	0.84597	1.10519
1dYuiY	ieu-b-18	Multiple sclerosis	CD4+ %T cell	Inverse variance weighted	11	0.103802	0.110576	0.347863	-0.112926	0.32053	1.10938	0.893217	1.37786
1dYuiY	ieu-b-18	Multiple sclerosis	CD4+ %T cell	Simple mode	11	-0.0774391	0.0911996	0.415681	-0.25619	0.101312	0.925483	0.773995	1.10662
1dYuiY	ieu-b-18	Multiple sclerosis	CD4+ %T cell	Weighted mode	11	-0.0774391	0.0841975	0.379365	-0.242466	0.087588	0.925483	0.78469	1.09154
1fTNNK	ieu-b-18	Multiple sclerosis	NKT %T cell	MR Egger	21	0.0394234	0.102822	0.70567	-0.162108	0.240955	1.04021	0.850349	1.27246
1fTNNK	ieu-b-18	Multiple sclerosis	NKT %T cell	Weighted median	21	0.0217073	0.0480925	0.651726	-0.0725539	0.115969	1.02194	0.930016	1.12296
1fTNNK	ieu-b-18	Multiple sclerosis	NKT %T cell	Inverse variance weighted	21	0.0647876	0.0424096	0.126596	-0.0183351	0.14791	1.06693	0.981832	1.15941
1fTNNK	ieu-b-18	Multiple sclerosis	NKT %T cell	Simple mode	21	0.151801	0.0859077	0.0924806	-0.0165776	0.320181	1.16393	0.983559	1.37738
1fTNNK	ieu-b-18	Multiple sclerosis	NKT %T cell	Weighted mode	21	0.0218655	0.0666533	0.746284	-0.108775	0.152506	1.02211	0.896932	1.16475
1FYg1J	ieu-b-18	Multiple sclerosis	CD39+ resting Treg % CD4 Treg	MR Egger	16	-0.0163137	0.0269436	0.554551	-0.0691233	0.0364958	0.983819	0.933212	1.03717
1FYg1J	ieu-b-18	Multiple sclerosis	CD39+ resting Treg % CD4 Treg	Weighted median	16	-0.0236187	0.0184649	0.200857	-0.0598098	0.0125724	0.976658	0.941944	1.01265
1FYg1J	ieu-b-18	Multiple sclerosis	CD39+ resting Treg % CD4 Treg	Inverse variance weighted	16	-0.0205025	0.0182537	0.261354	-0.0562796	0.0152747	0.979706	0.945275	1.01539
1FYg1J	ieu-b-18	Multiple sclerosis	CD39+ resting Treg % CD4 Treg	Simple mode	16	-0.0602109	0.0490375	0.238422	-0.156324	0.0359026	0.941566	0.855282	1.03655
1FYg1J	ieu-b-18	Multiple sclerosis	CD39+ resting Treg % CD4 Treg	Weighted mode	16	-0.0231224	0.0186564	0.234247	-0.0596889	0.0134442	0.977143	0.942058	1.01353
1h9Xc7	ieu-b-18	Multiple sclerosis	CD25 on CD39+ CD4 Treg	MR Egger	8	-0.324848	0.413371	0.461851	-1.13506	0.485359	0.722637	0.321404	1.62476
1h9Xc7	ieu-b-18	Multiple sclerosis	CD25 on CD39+ CD4 Treg	Weighted median	8	-0.00357306	0.0717872	0.960303	-0.144276	0.13713	0.996433	0.865649	1.14698
1h9Xc7	ieu-b-18	Multiple sclerosis	CD25 on CD39+ CD4 Treg	Inverse variance weighted	8	-0.173883	0.136114	0.201435	-0.440667	0.0929015	0.840396	0.643607	1.09735
1h9Xc7	ieu-b-18	Multiple sclerosis	CD25 on CD39+ CD4 Treg	Simple mode	8	-0.0130688	0.0902195	0.888907	-0.189899	0.163761	0.987016	0.827043	1.17793
1h9Xc7	ieu-b-18	Multiple sclerosis	CD25 on CD39+ CD4 Treg	Weighted mode	8	0.0378669	0.0709668	0.610144	-0.101228	0.176962	1.03859	0.903727	1.19359
1I3QCh	ieu-b-18	Multiple sclerosis	CD80 on CD62L+ plasmacytoid DC	MR Egger	11	0.032774	0.23078	0.890197	-0.419554	0.485102	1.03332	0.65734	1.62434
1I3QCh	ieu-b-18	Multiple sclerosis	CD80 on CD62L+ plasmacytoid DC	Weighted median	11	-0.0474453	0.0494041	0.336879	-0.144277	0.0493868	0.953663	0.865648	1.05063
1I3QCh	ieu-b-18	Multiple sclerosis	CD80 on CD62L+ plasmacytoid DC	Inverse variance weighted	11	0.00928396	0.0622963	0.881531	-0.112817	0.131385	1.00933	0.893314	1.14041
1I3QCh	ieu-b-18	Multiple sclerosis	CD80 on CD62L+ plasmacytoid DC	Simple mode	11	-0.0642204	0.0687202	0.372052	-0.198912	0.0704712	0.937798	0.819622	1.07301
1I3QCh	ieu-b-18	Multiple sclerosis	CD80 on CD62L+ plasmacytoid DC	Weighted mode	11	-0.0566301	0.05598	0.335574	-0.166351	0.0530907	0.944944	0.846749	1.05453
1kDmuV	ieu-b-18	Multiple sclerosis	CD45RA on CD39+ resting Treg	Inverse variance weighted	2	0.0660581	0.160227	0.680136	-0.247987	0.380103	1.06829	0.78037	1.46244
1mlFww	ieu-b-18	Multiple sclerosis	CD33 on Im MDSC	MR Egger	12	0.024707	0.0328901	0.469841	-0.0397576	0.0891716	1.02501	0.961022	1.09327
1mlFww	ieu-b-18	Multiple sclerosis	CD33 on Im MDSC	Weighted median	12	0.0148918	0.016195	0.357816	-0.0168503	0.046634	1.015	0.983291	1.04774
1mlFww	ieu-b-18	Multiple sclerosis	CD33 on Im MDSC	Inverse variance weighted	12	0.0107739	0.0212852	0.612737	-0.030945	0.0524929	1.01083	0.969529	1.0539
1mlFww	ieu-b-18	Multiple sclerosis	CD33 on Im MDSC	Simple mode	12	0.0585037	0.0407367	0.178785	-0.0213402	0.138348	1.06025	0.978886	1.14837
1mlFww	ieu-b-18	Multiple sclerosis	CD33 on Im MDSC	Weighted mode	12	0.013146	0.015633	0.418302	-0.0174948	0.0437868	1.01323	0.982657	1.04476
1nUJ62	ieu-b-18	Multiple sclerosis	BAFF-R on unsw mem	MR Egger	9	-0.00753791	0.0263634	0.783213	-0.0592101	0.0441343	0.99249	0.942509	1.04512
1nUJ62	ieu-b-18	Multiple sclerosis	BAFF-R on unsw mem	Weighted median	9	0.000261839	0.019491	0.989282	-0.0379404	0.0384641	1.00026	0.96277	1.03921
1nUJ62	ieu-b-18	Multiple sclerosis	BAFF-R on unsw mem	Inverse variance weighted	9	0.0132413	0.0228173	0.561701	-0.0314806	0.0579631	1.01333	0.96901	1.05968
1nUJ62	ieu-b-18	Multiple sclerosis	BAFF-R on unsw mem	Simple mode	9	0.024939	0.0844324	0.77523	-0.140548	0.190426	1.02525	0.868882	1.20977
1nUJ62	ieu-b-18	Multiple sclerosis	BAFF-R on unsw mem	Weighted mode	9	-0.00119923	0.0203863	0.954534	-0.0411564	0.0387579	0.998801	0.959679	1.03952
1OaF46	ieu-b-18	Multiple sclerosis	CD86+ myeloid DC %DC	MR Egger	8	-0.0754319	0.0442705	0.13929	-0.162202	0.0113382	0.927343	0.850269	1.0114
1OaF46	ieu-b-18	Multiple sclerosis	CD86+ myeloid DC %DC	Weighted median	8	-0.0363383	0.0377522	0.335774	-0.110332	0.037656	0.964314	0.895536	1.03837
1OaF46	ieu-b-18	Multiple sclerosis	CD86+ myeloid DC %DC	Inverse variance weighted	8	-0.0477739	0.0341735	0.162119	-0.114754	0.0192062	0.953349	0.891585	1.01939
1OaF46	ieu-b-18	Multiple sclerosis	CD86+ myeloid DC %DC	Simple mode	8	-0.0699045	0.0636512	0.308432	-0.194661	0.0548518	0.932483	0.823114	1.05638
1OaF46	ieu-b-18	Multiple sclerosis	CD86+ myeloid DC %DC	Weighted mode	8	-0.055543	0.0349466	0.156002	-0.124038	0.0129524	0.945971	0.883346	1.01304
1pOGMz	ieu-b-18	Multiple sclerosis	NKT %lymphocyte	MR Egger	24	-0.00534763	0.0982223	0.957073	-0.197863	0.187168	0.994667	0.820482	1.20583
1pOGMz	ieu-b-18	Multiple sclerosis	NKT %lymphocyte	Weighted median	24	0.0190265	0.04415	0.666503	-0.0675074	0.10556	1.01921	0.934721	1.11133
1pOGMz	ieu-b-18	Multiple sclerosis	NKT %lymphocyte	Inverse variance weighted	24	0.0487508	0.0382034	0.201926	-0.0261279	0.123629	1.04996	0.97421	1.1316
1pOGMz	ieu-b-18	Multiple sclerosis	NKT %lymphocyte	Simple mode	24	0.141843	0.0801253	0.0899395	-0.0152028	0.298888	1.1524	0.984912	1.34836
1pOGMz	ieu-b-18	Multiple sclerosis	NKT %lymphocyte	Weighted mode	24	0.00525643	0.0654117	0.936647	-0.122951	0.133463	1.00527	0.884307	1.14278
1SaN1h	ieu-b-18	Multiple sclerosis	IgD- CD38dim %lymphocyte	MR Egger	15	0.174088	0.166948	0.31606	-0.15313	0.501306	1.19016	0.858018	1.65088
1SaN1h	ieu-b-18	Multiple sclerosis	IgD- CD38dim %lymphocyte	Weighted median	15	-0.0166264	0.0641983	0.795646	-0.142455	0.109202	0.983511	0.867226	1.11539
1SaN1h	ieu-b-18	Multiple sclerosis	IgD- CD38dim %lymphocyte	Inverse variance weighted	15	-0.0340527	0.062174	0.583898	-0.155914	0.0878084	0.966521	0.855633	1.09178
1SaN1h	ieu-b-18	Multiple sclerosis	IgD- CD38dim %lymphocyte	Simple mode	15	-0.00356251	0.110235	0.974675	-0.219623	0.212498	0.996444	0.802821	1.23676
1SaN1h	ieu-b-18	Multiple sclerosis	IgD- CD38dim %lymphocyte	Weighted mode	15	0.0490236	0.094498	0.612017	-0.136192	0.23424	1.05025	0.872675	1.26395
1tuewj	ieu-b-18	Multiple sclerosis	CD66b on CD66b++ myeloid cell	MR Egger	12	0.0171376	0.0385318	0.665961	-0.0583847	0.0926599	1.01729	0.943287	1.09709
1tuewj	ieu-b-18	Multiple sclerosis	CD66b on CD66b++ myeloid cell	Weighted median	12	0.018943	0.0319398	0.553126	-0.0436591	0.0815451	1.01912	0.95728	1.08496
1tuewj	ieu-b-18	Multiple sclerosis	CD66b on CD66b++ myeloid cell	Inverse variance weighted	12	-0.0200872	0.0242895	0.408243	-0.0676946	0.0275203	0.980113	0.934546	1.0279
1tuewj	ieu-b-18	Multiple sclerosis	CD66b on CD66b++ myeloid cell	Simple mode	12	-0.0222457	0.0520924	0.677587	-0.124347	0.0798555	0.978	0.883074	1.08313
1tuewj	ieu-b-18	Multiple sclerosis	CD66b on CD66b++ myeloid cell	Weighted mode	12	0.00908778	0.0316987	0.779676	-0.0530417	0.0712173	1.00913	0.94834	1.07381
1VdvFO	ieu-b-18	Multiple sclerosis	CD62L- plasmacytoid DC %DC	MR Egger	11	0.0641107	0.0691604	0.378122	-0.0714436	0.199665	1.06621	0.931049	1.22099
1VdvFO	ieu-b-18	Multiple sclerosis	CD62L- plasmacytoid DC %DC	Weighted median	11	-0.00147337	0.0445419	0.973612	-0.0887754	0.0858287	0.998528	0.915051	1.08962
1VdvFO	ieu-b-18	Multiple sclerosis	CD62L- plasmacytoid DC %DC	Inverse variance weighted	11	0.0123705	0.0329219	0.7071	-0.0521564	0.0768975	1.01245	0.94918	1.07993
1VdvFO	ieu-b-18	Multiple sclerosis	CD62L- plasmacytoid DC %DC	Simple mode	11	0.0370099	0.0659326	0.586931	-0.092218	0.166238	1.0377	0.911906	1.18085
1VdvFO	ieu-b-18	Multiple sclerosis	CD62L- plasmacytoid DC %DC	Weighted mode	11	-0.0104882	0.0524878	0.845624	-0.113364	0.0923879	0.989567	0.892825	1.09679
1wdmup	ieu-b-18	Multiple sclerosis	CD62L on granulocyte	MR Egger	8	-0.114862	0.172109	0.529345	-0.452195	0.222471	0.891489	0.63623	1.24916
1wdmup	ieu-b-18	Multiple sclerosis	CD62L on granulocyte	Weighted median	8	0.00290646	0.0651771	0.964431	-0.124841	0.130654	1.00291	0.882638	1.13957
1wdmup	ieu-b-18	Multiple sclerosis	CD62L on granulocyte	Inverse variance weighted	8	0.0104292	0.0570234	0.854882	-0.101337	0.122195	1.01048	0.903629	1.12997
1wdmup	ieu-b-18	Multiple sclerosis	CD62L on granulocyte	Simple mode	8	0.0162065	0.0919096	0.865027	-0.163936	0.196349	1.01634	0.848796	1.21695
1wdmup	ieu-b-18	Multiple sclerosis	CD62L on granulocyte	Weighted mode	8	0.00510094	0.0955492	0.958916	-0.182175	0.192377	1.00511	0.833455	1.21213
1wLKRz	ieu-b-18	Multiple sclerosis	IgD- CD38br %B cell	MR Egger	9	-0.143232	0.123721	0.284956	-0.385724	0.0992606	0.866553	0.679958	1.10435
1wLKRz	ieu-b-18	Multiple sclerosis	IgD- CD38br %B cell	Weighted median	9	-0.135476	0.0560772	0.0156974	-0.245387	-0.0255643	0.8733	0.782402	0.97476
1wLKRz	ieu-b-18	Multiple sclerosis	IgD- CD38br %B cell	Inverse variance weighted	9	-0.0957339	0.0435075	0.0277786	-0.181009	-0.0104591	0.908706	0.834428	0.989595
1wLKRz	ieu-b-18	Multiple sclerosis	IgD- CD38br %B cell	Simple mode	9	-0.144347	0.0845723	0.126249	-0.310108	0.0214149	0.865588	0.733368	1.02165
1wLKRz	ieu-b-18	Multiple sclerosis	IgD- CD38br %B cell	Weighted mode	9	-0.143056	0.0844072	0.128554	-0.308494	0.0223818	0.866705	0.734552	1.02263
1ZofIf	ieu-b-18	Multiple sclerosis	CD38 on IgD+ CD38dim	MR Egger	9	-0.0471837	0.0837725	0.590851	-0.211378	0.11701	0.953912	0.809468	1.12413
1ZofIf	ieu-b-18	Multiple sclerosis	CD38 on IgD+ CD38dim	Weighted median	9	-0.0287083	0.05448	0.598227	-0.135489	0.0780725	0.9717	0.873289	1.0812
1ZofIf	ieu-b-18	Multiple sclerosis	CD38 on IgD+ CD38dim	Inverse variance weighted	9	-0.00930373	0.0407325	0.819327	-0.0891394	0.0705319	0.990739	0.914718	1.07308
1ZofIf	ieu-b-18	Multiple sclerosis	CD38 on IgD+ CD38dim	Simple mode	9	-0.0220425	0.0802275	0.79047	-0.179288	0.135203	0.978199	0.835865	1.14477
1ZofIf	ieu-b-18	Multiple sclerosis	CD38 on IgD+ CD38dim	Weighted mode	9	-0.0165605	0.0756091	0.832114	-0.164754	0.131633	0.983576	0.848102	1.14069
22lp3N	ieu-b-18	Multiple sclerosis	CD27 on IgD+ CD38- unsw mem	MR Egger	18	0.164838	0.0593516	0.0134559	0.0485093	0.281167	1.1792	1.04971	1.32468
22lp3N	ieu-b-18	Multiple sclerosis	CD27 on IgD+ CD38- unsw mem	Weighted median	18	0.0752249	0.035611	0.0346518	0.00542728	0.145023	1.07813	1.00544	1.15607
22lp3N	ieu-b-18	Multiple sclerosis	CD27 on IgD+ CD38- unsw mem	Inverse variance weighted	18	0.106422	0.0291291	0.000258742	0.0493287	0.163515	1.11229	1.05057	1.17764
22lp3N	ieu-b-18	Multiple sclerosis	CD27 on IgD+ CD38- unsw mem	Simple mode	18	0.0527738	0.0521535	0.325775	-0.0494471	0.154995	1.05419	0.951756	1.16765
22lp3N	ieu-b-18	Multiple sclerosis	CD27 on IgD+ CD38- unsw mem	Weighted mode	18	0.0440433	0.0508074	0.398085	-0.0555392	0.143626	1.04503	0.945975	1.15445
2eCev9	ieu-b-18	Multiple sclerosis	CD62L- myeloid DC AC	MR Egger	10	-0.103383	0.0490438	0.0680883	-0.199509	-0.0072569	0.901782	0.819133	0.992769
2eCev9	ieu-b-18	Multiple sclerosis	CD62L- myeloid DC AC	Weighted median	10	-0.0910816	0.0390603	0.0197103	-0.16764	-0.0145233	0.912943	0.845658	0.985582
2eCev9	ieu-b-18	Multiple sclerosis	CD62L- myeloid DC AC	Inverse variance weighted	10	-0.0690743	0.0314072	0.0278556	-0.130632	-0.00751617	0.933257	0.87754	0.992512
2eCev9	ieu-b-18	Multiple sclerosis	CD62L- myeloid DC AC	Simple mode	10	-0.12916	0.0805446	0.14327	-0.287027	0.0287077	0.878834	0.750491	1.02912
2eCev9	ieu-b-18	Multiple sclerosis	CD62L- myeloid DC AC	Weighted mode	10	-0.101998	0.0398889	0.0308364	-0.18018	-0.0238154	0.903032	0.83512	0.976466
2g1kHJ	ieu-b-18	Multiple sclerosis	CD20 on unsw mem	MR Egger	11	0.141031	0.256504	0.595823	-0.361718	0.64378	1.15146	0.696479	1.90366
2g1kHJ	ieu-b-18	Multiple sclerosis	CD20 on unsw mem	Weighted median	11	-0.0445264	0.0644673	0.489766	-0.170882	0.0818296	0.95645	0.842921	1.08527
2g1kHJ	ieu-b-18	Multiple sclerosis	CD20 on unsw mem	Inverse variance weighted	11	0.0548118	0.0949357	0.563698	-0.131262	0.240886	1.05634	0.876988	1.27238
2g1kHJ	ieu-b-18	Multiple sclerosis	CD20 on unsw mem	Simple mode	11	-0.0353761	0.118165	0.77078	-0.266979	0.196227	0.965242	0.765689	1.2168
2g1kHJ	ieu-b-18	Multiple sclerosis	CD20 on unsw mem	Weighted mode	11	-0.0957906	0.0765806	0.239464	-0.245889	0.0543074	0.908654	0.782009	1.05581
2hrKq9	ieu-b-18	Multiple sclerosis	IgD+ CD24- %B cell	MR Egger	13	0.0028005	0.091665	0.976175	-0.176863	0.182464	1.0028	0.837895	1.20017
2hrKq9	ieu-b-18	Multiple sclerosis	IgD+ CD24- %B cell	Weighted median	13	0.0200963	0.0591984	0.734253	-0.0959325	0.136125	1.0203	0.908525	1.14583
2hrKq9	ieu-b-18	Multiple sclerosis	IgD+ CD24- %B cell	Inverse variance weighted	13	0.0181585	0.0451932	0.687834	-0.0704202	0.106737	1.01832	0.932002	1.11264
2hrKq9	ieu-b-18	Multiple sclerosis	IgD+ CD24- %B cell	Simple mode	13	0.00395416	0.0847851	0.963569	-0.162225	0.170133	1.00396	0.85025	1.18546
2hrKq9	ieu-b-18	Multiple sclerosis	IgD+ CD24- %B cell	Weighted mode	13	0.0202308	0.0652213	0.76174	-0.107603	0.148065	1.02044	0.897984	1.15959
2PC9az	ieu-b-18	Multiple sclerosis	CD4 on secreting Treg	MR Egger	17	0.0248848	0.0704416	0.728802	-0.113181	0.16295	1.0252	0.892989	1.17698
2PC9az	ieu-b-18	Multiple sclerosis	CD4 on secreting Treg	Weighted median	17	0.00341053	0.035246	0.922914	-0.0656715	0.0724926	1.00342	0.936438	1.07518
2PC9az	ieu-b-18	Multiple sclerosis	CD4 on secreting Treg	Inverse variance weighted	17	-0.0214227	0.0329769	0.515931	-0.0860574	0.0432119	0.978805	0.917542	1.04416
2PC9az	ieu-b-18	Multiple sclerosis	CD4 on secreting Treg	Simple mode	17	-0.00526069	0.045805	0.909993	-0.0950384	0.084517	0.994753	0.909338	1.08819
2PC9az	ieu-b-18	Multiple sclerosis	CD4 on secreting Treg	Weighted mode	17	-0.00526069	0.0460245	0.910421	-0.0954687	0.0849474	0.994753	0.908947	1.08866
2xvCUj	ieu-b-18	Multiple sclerosis	CD25hi CD45RA+ CD4 not Treg AC	MR Egger	9	-0.157463	0.164319	0.369842	-0.479528	0.164602	0.854308	0.619076	1.17892
2xvCUj	ieu-b-18	Multiple sclerosis	CD25hi CD45RA+ CD4 not Treg AC	Weighted median	9	-0.024175	0.0455231	0.595385	-0.1134	0.0650502	0.976115	0.892793	1.06721
2xvCUj	ieu-b-18	Multiple sclerosis	CD25hi CD45RA+ CD4 not Treg AC	Inverse variance weighted	9	0.0484322	0.0797956	0.543882	-0.107967	0.204831	1.04962	0.897657	1.22732
2xvCUj	ieu-b-18	Multiple sclerosis	CD25hi CD45RA+ CD4 not Treg AC	Simple mode	9	-0.0509141	0.0540464	0.373743	-0.156845	0.0550168	0.95036	0.854837	1.05656
2xvCUj	ieu-b-18	Multiple sclerosis	CD25hi CD45RA+ CD4 not Treg AC	Weighted mode	9	-0.0349009	0.0491152	0.497527	-0.131167	0.0613649	0.965701	0.877072	1.06329
3bp1hm	ieu-b-18	Multiple sclerosis	CD3 on Naive CD4+	MR Egger	17	0.0810808	0.0373789	0.0465511	0.00781812	0.154344	1.08446	1.00785	1.16689
3bp1hm	ieu-b-18	Multiple sclerosis	CD3 on Naive CD4+	Weighted median	17	0.0639571	0.0242854	0.00844948	0.0163577	0.111556	1.06605	1.01649	1.11802
3bp1hm	ieu-b-18	Multiple sclerosis	CD3 on Naive CD4+	Inverse variance weighted	17	0.0522838	0.0237208	0.0275154	0.00579092	0.0987766	1.05367	1.00581	1.10382
3bp1hm	ieu-b-18	Multiple sclerosis	CD3 on Naive CD4+	Simple mode	17	0.0602977	0.0700248	0.401909	-0.0769509	0.197546	1.06215	0.925935	1.21841
3bp1hm	ieu-b-18	Multiple sclerosis	CD3 on Naive CD4+	Weighted mode	17	0.0666918	0.0233725	0.011499	0.0208817	0.112502	1.06897	1.0211	1.11907
3cpLio	ieu-b-18	Multiple sclerosis	CD19 on CD20- CD38-	MR Egger	12	-0.124032	0.118292	0.319077	-0.355885	0.10782	0.883351	0.700553	1.11385
3cpLio	ieu-b-18	Multiple sclerosis	CD19 on CD20- CD38-	Weighted median	12	-0.114932	0.0552514	0.0375104	-0.223225	-0.00663926	0.891427	0.799935	0.993383
3cpLio	ieu-b-18	Multiple sclerosis	CD19 on CD20- CD38-	Inverse variance weighted	12	-0.147822	0.0634859	0.0198895	-0.272255	-0.0233899	0.862584	0.76166	0.976882
3cpLio	ieu-b-18	Multiple sclerosis	CD19 on CD20- CD38-	Simple mode	12	-0.0451241	0.0947548	0.643236	-0.230844	0.140595	0.955879	0.793864	1.15096
3cpLio	ieu-b-18	Multiple sclerosis	CD19 on CD20- CD38-	Weighted mode	12	-0.115102	0.0636986	0.0981648	-0.239951	0.00974699	0.891275	0.786666	1.00979
3eBuZP	ieu-b-18	Multiple sclerosis	CD20 on IgD+ CD38-	MR Egger	19	0.19579	0.586143	0.742441	-0.953051	1.34463	1.21627	0.385563	3.83677
3eBuZP	ieu-b-18	Multiple sclerosis	CD20 on IgD+ CD38-	Weighted median	19	0.0289953	0.0475668	0.542147	-0.0642356	0.122226	1.02942	0.937784	1.13001
3eBuZP	ieu-b-18	Multiple sclerosis	CD20 on IgD+ CD38-	Inverse variance weighted	19	-0.0342172	0.210944	0.871141	-0.447667	0.379233	0.966362	0.639117	1.46116
3eBuZP	ieu-b-18	Multiple sclerosis	CD20 on IgD+ CD38-	Simple mode	19	-0.0403537	0.0753399	0.598776	-0.18802	0.107312	0.96045	0.828598	1.11328
3eBuZP	ieu-b-18	Multiple sclerosis	CD20 on IgD+ CD38-	Weighted mode	19	0.039181	0.0593991	0.517848	-0.0772412	0.155603	1.03996	0.925667	1.16836
3LL7bT	ieu-b-18	Multiple sclerosis	CD24 on IgD+ CD38-	MR Egger	11	-0.183892	0.500232	0.721658	-1.16435	0.796562	0.832026	0.312127	2.2179
3LL7bT	ieu-b-18	Multiple sclerosis	CD24 on IgD+ CD38-	Weighted median	11	0.0268426	0.0446413	0.547643	-0.0606544	0.11434	1.02721	0.941148	1.12113
3LL7bT	ieu-b-18	Multiple sclerosis	CD24 on IgD+ CD38-	Inverse variance weighted	11	0.133845	0.283525	0.636873	-0.421864	0.689554	1.14322	0.655823	1.99283
3LL7bT	ieu-b-18	Multiple sclerosis	CD24 on IgD+ CD38-	Simple mode	11	0.0648484	0.0522117	0.242565	-0.0374865	0.167183	1.067	0.963207	1.18197
3LL7bT	ieu-b-18	Multiple sclerosis	CD24 on IgD+ CD38-	Weighted mode	11	0.0313468	0.0428435	0.481171	-0.0526264	0.11532	1.03184	0.948734	1.12223
3oafxT	ieu-b-18	Multiple sclerosis	CD14+ CD16+ monocyte %monocyte	MR Egger	9	0.155432	0.108681	0.19575	-0.0575831	0.368447	1.16816	0.944043	1.44549
3oafxT	ieu-b-18	Multiple sclerosis	CD14+ CD16+ monocyte %monocyte	Weighted median	9	0.112801	0.0474933	0.0175449	0.0197137	0.205887	1.11941	1.01991	1.22861
3oafxT	ieu-b-18	Multiple sclerosis	CD14+ CD16+ monocyte %monocyte	Inverse variance weighted	9	0.0942078	0.0639123	0.140477	-0.0310604	0.219476	1.09879	0.969417	1.24542
3oafxT	ieu-b-18	Multiple sclerosis	CD14+ CD16+ monocyte %monocyte	Simple mode	9	0.217564	0.111686	0.0872617	-0.00134049	0.436468	1.24304	0.99866	1.54723
3oafxT	ieu-b-18	Multiple sclerosis	CD14+ CD16+ monocyte %monocyte	Weighted mode	9	0.114186	0.0447694	0.0341459	0.0264381	0.201934	1.12096	1.02679	1.22377
3sH042	ieu-b-18	Multiple sclerosis	CD33- HLA DR+ AC	MR Egger	13	0.0150386	0.0633596	0.816745	-0.109146	0.139223	1.01515	0.896599	1.14938
3sH042	ieu-b-18	Multiple sclerosis	CD33- HLA DR+ AC	Weighted median	13	0.000403356	0.0364061	0.99116	-0.0709526	0.0717593	1.0004	0.931506	1.0744
3sH042	ieu-b-18	Multiple sclerosis	CD33- HLA DR+ AC	Inverse variance weighted	13	0.0677456	0.0403159	0.0928857	-0.0112736	0.146765	1.07009	0.98879	1.15808
3sH042	ieu-b-18	Multiple sclerosis	CD33- HLA DR+ AC	Simple mode	13	-0.0019768	0.0576009	0.973187	-0.114875	0.110921	0.998025	0.891478	1.11731
3sH042	ieu-b-18	Multiple sclerosis	CD33- HLA DR+ AC	Weighted mode	13	-0.00367098	0.031601	0.909442	-0.065609	0.058267	0.996336	0.936497	1.06
3Vjr62	ieu-b-18	Multiple sclerosis	SSC-A on CD14+ monocyte	MR Egger	16	0.0746528	0.07085	0.309878	-0.0642131	0.213519	1.07751	0.937805	1.23803
3Vjr62	ieu-b-18	Multiple sclerosis	SSC-A on CD14+ monocyte	Weighted median	16	0.0192052	0.0327859	0.558026	-0.0450552	0.0834656	1.01939	0.955945	1.08705
3Vjr62	ieu-b-18	Multiple sclerosis	SSC-A on CD14+ monocyte	Inverse variance weighted	16	0.0720363	0.0440581	0.102043	-0.0143177	0.15839	1.07469	0.985784	1.17162
3Vjr62	ieu-b-18	Multiple sclerosis	SSC-A on CD14+ monocyte	Simple mode	16	0.0383302	0.0661571	0.570932	-0.0913378	0.167998	1.03907	0.912709	1.18293
3Vjr62	ieu-b-18	Multiple sclerosis	SSC-A on CD14+ monocyte	Weighted mode	16	0.0232804	0.032606	0.486196	-0.0406274	0.0871881	1.02355	0.960187	1.0911
3YVk7u	ieu-b-18	Multiple sclerosis	IgD+ CD38dim %lymphocyte	MR Egger	16	-0.230095	0.323455	0.488543	-0.864067	0.403878	0.794458	0.421444	1.49762
3YVk7u	ieu-b-18	Multiple sclerosis	IgD+ CD38dim %lymphocyte	Weighted median	16	0.0972543	0.0638807	0.1279	-0.027952	0.22246	1.10214	0.972435	1.24915
3YVk7u	ieu-b-18	Multiple sclerosis	IgD+ CD38dim %lymphocyte	Inverse variance weighted	16	0.184523	0.0798695	0.0208711	0.027979	0.341067	1.20264	1.02837	1.40645
3YVk7u	ieu-b-18	Multiple sclerosis	IgD+ CD38dim %lymphocyte	Simple mode	16	0.0931831	0.107658	0.400371	-0.117827	0.304193	1.09766	0.88885	1.35553
3YVk7u	ieu-b-18	Multiple sclerosis	IgD+ CD38dim %lymphocyte	Weighted mode	16	0.101278	0.0938298	0.297467	-0.0826279	0.285185	1.10658	0.920694	1.33001
40CRah	ieu-b-18	Multiple sclerosis	PB/PC %B cell	MR Egger	15	0.0285754	0.0434979	0.522682	-0.0566805	0.113831	1.02899	0.944896	1.12056
40CRah	ieu-b-18	Multiple sclerosis	PB/PC %B cell	Weighted median	15	-0.00584284	0.0402565	0.8846	-0.0847455	0.0730599	0.994174	0.918746	1.07579
40CRah	ieu-b-18	Multiple sclerosis	PB/PC %B cell	Inverse variance weighted	15	0.0174267	0.0297555	0.558102	-0.040894	0.0757474	1.01758	0.959931	1.07869
40CRah	ieu-b-18	Multiple sclerosis	PB/PC %B cell	Simple mode	15	0.0419084	0.0703277	0.560752	-0.095934	0.179751	1.0428	0.908524	1.19692
40CRah	ieu-b-18	Multiple sclerosis	PB/PC %B cell	Weighted mode	15	0.000913115	0.0446888	0.983987	-0.0866768	0.0885031	1.00091	0.916973	1.09254
4dX1O3	ieu-b-18	Multiple sclerosis	CD123 on CD62L+ plasmacytoid DC	MR Egger	9	-0.0267747	0.108159	0.811588	-0.238767	0.185218	0.973581	0.787598	1.20348
4dX1O3	ieu-b-18	Multiple sclerosis	CD123 on CD62L+ plasmacytoid DC	Weighted median	9	-0.0364967	0.0447556	0.414805	-0.124218	0.0512243	0.964161	0.883187	1.05256
4dX1O3	ieu-b-18	Multiple sclerosis	CD123 on CD62L+ plasmacytoid DC	Inverse variance weighted	9	0.0164669	0.054723	0.763481	-0.0907902	0.123724	1.0166	0.913209	1.1317
4dX1O3	ieu-b-18	Multiple sclerosis	CD123 on CD62L+ plasmacytoid DC	Simple mode	9	0.00658812	0.0683525	0.925586	-0.127383	0.140559	1.00661	0.880397	1.15092
4dX1O3	ieu-b-18	Multiple sclerosis	CD123 on CD62L+ plasmacytoid DC	Weighted mode	9	-0.0332622	0.0474386	0.503083	-0.126242	0.0597174	0.967285	0.881402	1.06154
4IR7Fm	ieu-b-18	Multiple sclerosis	CD45 on CD14+ monocyte	MR Egger	7	0.266573	0.267241	0.364317	-0.257219	0.790365	1.30548	0.773199	2.2042
4IR7Fm	ieu-b-18	Multiple sclerosis	CD45 on CD14+ monocyte	Weighted median	7	-0.003971	0.0849699	0.962725	-0.170512	0.16257	0.996037	0.843233	1.17653
4IR7Fm	ieu-b-18	Multiple sclerosis	CD45 on CD14+ monocyte	Inverse variance weighted	7	-0.0102824	0.0625221	0.869369	-0.132826	0.112261	0.98977	0.875618	1.1188
4IR7Fm	ieu-b-18	Multiple sclerosis	CD45 on CD14+ monocyte	Simple mode	7	0.0510563	0.120665	0.686951	-0.185447	0.28756	1.05238	0.830733	1.33317
4IR7Fm	ieu-b-18	Multiple sclerosis	CD45 on CD14+ monocyte	Weighted mode	7	0.0558745	0.115102	0.644583	-0.169725	0.281474	1.05746	0.843897	1.32508
4jRVd0	ieu-b-18	Multiple sclerosis	CD19 on IgD- CD38br	MR Egger	8	-0.0229433	0.210411	0.916726	-0.435349	0.389462	0.977318	0.647039	1.47619
4jRVd0	ieu-b-18	Multiple sclerosis	CD19 on IgD- CD38br	Weighted median	8	-0.019102	0.0745537	0.797782	-0.165227	0.127023	0.981079	0.847701	1.13544
4jRVd0	ieu-b-18	Multiple sclerosis	CD19 on IgD- CD38br	Inverse variance weighted	8	-0.0572241	0.0678788	0.39921	-0.190266	0.0758184	0.944382	0.826739	1.07877
4jRVd0	ieu-b-18	Multiple sclerosis	CD19 on IgD- CD38br	Simple mode	8	-0.0261157	0.130015	0.846514	-0.280945	0.228713	0.974222	0.75507	1.25698
4jRVd0	ieu-b-18	Multiple sclerosis	CD19 on IgD- CD38br	Weighted mode	8	-0.0207614	0.115503	0.862443	-0.247147	0.205624	0.979453	0.781026	1.22829
4lDBrr	ieu-b-18	Multiple sclerosis	CD28- CD25++ CD8br %T cell	MR Egger	5	-0.137399	0.260211	0.634045	-0.647412	0.372615	0.871623	0.523398	1.45153
4lDBrr	ieu-b-18	Multiple sclerosis	CD28- CD25++ CD8br %T cell	Weighted median	5	-0.0584164	0.0848481	0.49115	-0.224719	0.107886	0.943257	0.798741	1.11392
4lDBrr	ieu-b-18	Multiple sclerosis	CD28- CD25++ CD8br %T cell	Inverse variance weighted	5	0.00512834	0.0651984	0.937305	-0.12266	0.132917	1.00514	0.884564	1.14216
4lDBrr	ieu-b-18	Multiple sclerosis	CD28- CD25++ CD8br %T cell	Simple mode	5	-0.0914979	0.128993	0.51728	-0.344324	0.161328	0.912563	0.708699	1.17507
4lDBrr	ieu-b-18	Multiple sclerosis	CD28- CD25++ CD8br %T cell	Weighted mode	5	-0.0943917	0.125008	0.492221	-0.339408	0.150624	0.909926	0.712192	1.16256
4Lodxh	ieu-b-18	Multiple sclerosis	CD3 on activated & secreting Treg	MR Egger	14	0.0856932	0.0352683	0.031747	0.0165673	0.154819	1.08947	1.01671	1.16745
4Lodxh	ieu-b-18	Multiple sclerosis	CD3 on activated & secreting Treg	Weighted median	14	0.0575988	0.0267249	0.0311423	0.00521802	0.10998	1.05929	1.00523	1.11626
[truncated: 3,384 more rows]

## Sheet: Supplementary table 5
Table S5. MR study results of 731 ICTs on Guillain-Barre syndrome
[truncated: 3,656 more rows]

## Sheet: Supplementary table 6
Table S6. MR study results of 731 ICTs on Parkinson's disease
[truncated: 3,656 more rows]

[truncated: 19 more sheets: Supplementary table 7, Supplementary table 8, Supplementary table 9, Supplementary table 10, Supplementary table 11, Supplementary table 12, Supplementary table 13, Supplementary table 14, Supplementary table 15, Supplementary table 16, Supplementary table 17, Supplementary table 18, Supplementary table 19, Supplementary table 20, Supplementary table 21, Supplementary table 22, Supplementary table 23, Supplementary table 24, Supplementary table 25]
